# Supplementary material for: Tris[2-(2-pyridylsulfan­yl)eth­yl]ammonium perchlorate
Source: Acta Crystallogr Sect E Struct Rep Online. 2009 Dec 12;66(Pt 1):o101. doi: 10.1107/S1600536809052283 (PMC2980172; doi:10.1107/S1600536809052283)
Supplement: Supplementary file 1 [file e-66-0o101-sup1.cif]

##############################################################################
###                                                                        ###
###        Electronic paper (Acta Crystallographica Section E)             ###
###                                                                        ###
##############################################################################
#                                                                            #
# This CIF contains the data in a paper accepted for publication in Acta     #
# Crystallographica Section E. It conforms to the requirements of Notes      #
# for Authors for Section E, and has been peer reviewed under the auspices   #
# of the IUCr Commission on Journals.                                        #
#                                                                            #
# Full details of the Crystallographic Information File format               #
# are given in the paper "The Crystallographic Information File (CIF):       #
# a New Standard Archive File for Crystallography" by S. R. Hall, F. H.      #
# Allen and I. D. Brown [Acta Cryst. (1991), A47, 655-685].                  #
#                                                                            #
# The current version of the core CIF dictionary is obtainable from          #
# ftp://ftp.iucr.org/pub/cif_core.dic. The current version number is 2.4.    #
#                                                                            #
# Software is freely available for graphical display of the structure(s) in  #
# this CIF.  For information consult the CIF home page http://www.iucr.org/  #
# cif/home.html                                                              #
#                                                                            #
# This file may be used for bona fide research purposes within the           #
# scientific community so long as proper attribution is given to the journal # 
# article from which it was obtained.                                        #
#                                                                            #
##############################################################################
                                             
data_I
_audit_creation_method     SHELXL-97
_chemical_name_systematic
;
Tris[2-(2-pyridylsulfanyl)ethyl]ammonium perchlorate
;
_chemical_name_common     ?
_chemical_formula_moiety     'C21 H25 N4 S3 +, Cl O4 -'
_chemical_formula_sum     'C21 H25 Cl N4 O4 S3'
_chemical_formula_iupac     'C21 H25 N4 S3 +, Cl O4 -'
_chemical_formula_weight     529.08
_chemical_melting_point     ?
_symmetry_cell_setting     'triclinic'
_symmetry_space_group_name_H-M     'P -1'
_symmetry_space_group_name_Hall     '-P 1'
loop_
    _symmetry_equiv_pos_as_xyz
    'x, y, z'
    '-x, -y, -z'
_cell_length_a     8.5480(7)
_cell_length_b     11.9753(10)
_cell_length_c     12.9346(11)
_cell_angle_alpha     110.884(4)
_cell_angle_beta     99.609(4)
_cell_angle_gamma     91.774(4)
_cell_volume     1213.81(18)
_cell_formula_units_Z     2
_cell_measurement_reflns_used     3657
_cell_measurement_theta_min     2.43
_cell_measurement_theta_max     28.53
_cell_measurement_temperature     296(2)
_exptl_crystal_description     block
_exptl_crystal_colour     yellow
_exptl_crystal_size_max     0.37
_exptl_crystal_size_mid     0.35
_exptl_crystal_size_min     0.33
_exptl_crystal_density_diffrn     1.448
_exptl_crystal_density_meas     ?
_exptl_crystal_density_method     'not measured'
_exptl_crystal_F_000     552
_exptl_absorpt_coefficient_mu     0.451
_exptl_absorpt_correction_type     multi-scan
_exptl_absorpt_process_details     '(SADABS; Sheldrick, 2004)'
_exptl_absorpt_correction_T_min     0.8462
_exptl_absorpt_correction_T_max     0.8621
_exptl_special_details
;
;
_diffrn_ambient_temperature     296(2)
_diffrn_radiation_type     MoK\a
_diffrn_radiation_wavelength     0.71073
_diffrn_radiation_source     'fine-focus sealed tube'
_diffrn_radiation_monochromator     graphite
_diffrn_measurement_device_type     'Bruker APEXII CCD'
_diffrn_measurement_method     '\f and \w scans'
_diffrn_detector_area_resol_mean     ?
_diffrn_reflns_number     6994
_diffrn_reflns_av_R_equivalents     0.0095
_diffrn_reflns_av_sigmaI/netI     0.0185
_diffrn_reflns_theta_min     1.72
_diffrn_reflns_theta_max     26.00
_diffrn_reflns_theta_full     26.00
_diffrn_measured_fraction_theta_max     0.987
_diffrn_measured_fraction_theta_full     0.987
_diffrn_reflns_limit_h_min     -10
_diffrn_reflns_limit_h_max     10
_diffrn_reflns_limit_k_min     -14
_diffrn_reflns_limit_k_max     14
_diffrn_reflns_limit_l_min     -15
_diffrn_reflns_limit_l_max     15
_refine_special_details
;
Refinement of <i>F</i>^2^ against ALL reflections. The weighted <i>R</i>-factor
<i>wR</i> and goodness of fit <i>S</i> are based on <i>F</i>^2^, conventional
<i>R</i>-factors <i>R</i> are based on <i>F</i>, with <i>F</i> set to zero for
negative <i>F</i>^2^. The threshold expression of <i>F</i>^2^ >
\s(<i>F</i>^2^) is used only for calculating <i>R</i>-factors(gt) <i>etc</i>.
and is not relevant to the choice of reflections for refinement.
<i>R</i>-factors based on <i>F</i>^2^ are statistically about twice as large
as those based on <i>F</i>, and <i>R</i>- factors based on ALL data will be
even larger.
;
_reflns_number_total     4726
_reflns_number_gt     3936
_reflns_threshold_expression     I>2sigma(I)
_refine_ls_structure_factor_coef     Fsqd
_refine_ls_matrix_type     full
_refine_ls_R_factor_all     0.0487
_refine_ls_R_factor_gt     0.0399
_refine_ls_wR_factor_gt     0.0987
_refine_ls_wR_factor_ref     0.1052
_refine_ls_goodness_of_fit_ref     1.029
_refine_ls_restrained_S_all     1.029
_refine_ls_number_reflns     4726
_refine_ls_number_parameters     302
_refine_ls_number_restraints     0
_refine_ls_hydrogen_treatment     mixed
_refine_ls_weighting_scheme     calc
_refine_ls_weighting_details
         'calc w=1/[\s^2^(Fo^2^)+(0.0436P)^2^+0.6528P] where P=(Fo^2^+2Fc^2^)/3'
_atom_sites_solution_hydrogens     geom
_atom_sites_solution_primary     direct
_atom_sites_solution_secondary     difmap
_refine_ls_shift/su_max     0.001
_refine_ls_shift/su_mean     0.000
_refine_diff_density_max     0.501
_refine_diff_density_min     -0.425
_refine_ls_extinction_method     none
_refine_ls_extinction_coef     ?
loop_
    _atom_type_symbol
    _atom_type_description
    _atom_type_scat_dispersion_real
    _atom_type_scat_dispersion_imag
    _atom_type_scat_source
    'C' 'C' 0.0033 0.0016
                         'International Tables Vol C Tables 4.2.6.8 and 6.1.1.4'
    'H' 'H' 0.0000 0.0000
                         'International Tables Vol C Tables 4.2.6.8 and 6.1.1.4'
    'N' 'N' 0.0061 0.0033
                         'International Tables Vol C Tables 4.2.6.8 and 6.1.1.4'
    'O' 'O' 0.0106 0.0060
                         'International Tables Vol C Tables 4.2.6.8 and 6.1.1.4'
    'S' 'S' 0.1246 0.1234
                         'International Tables Vol C Tables 4.2.6.8 and 6.1.1.4'
    'Cl' 'Cl' 0.1484 0.1585
                         'International Tables Vol C Tables 4.2.6.8 and 6.1.1.4'
_computing_data_collection     'APEX2 (Bruker, 2004)'
_computing_cell_refinement     'SAINT (Bruker, 2004)'
_computing_data_reduction     'SAINT (Bruker, 2004)'
_computing_structure_solution     'SHELXS97 (Sheldrick, 2008)'
_computing_structure_refinement     'SHELXL97 (Sheldrick, 2008)'
_computing_molecular_graphics     'SHELXTL (Sheldrick, 2008)'
_computing_publication_material     'SHELXTL (Sheldrick, 2008)'
loop_
    _atom_site_type_symbol
    _atom_site_label
    _atom_site_fract_x
    _atom_site_fract_y
    _atom_site_fract_z
    _atom_site_U_iso_or_equiv
    _atom_site_adp_type
    _atom_site_calc_flag
    _atom_site_refinement_flags
    _atom_site_occupancy
    _atom_site_disorder_assembly
    _atom_site_disorder_group
    C C1 0.6881(3) 0.46034(19) 0.84074(18) 0.0474(5) Uani d . 1 . .
    H H1A 0.5787 0.4756 0.8204 0.057 Uiso calc R 1 . .
    H H1B 0.7181 0.4941 0.9223 0.057 Uiso calc R 1 . .
    C C2 0.6983(3) 0.32631(19) 0.80047(18) 0.0496(5) Uani d . 1 . .
    H H2A 0.6785 0.2988 0.8595 0.060 Uiso calc R 1 . .
    H H2B 0.8064 0.3111 0.7898 0.060 Uiso calc R 1 . .
    C C3 0.6641(3) 0.24033(19) 0.56478(18) 0.0474(5) Uani d . 1 . .
    C C4 0.6269(3) 0.1444(2) 0.4618(2) 0.0632(6) Uani d . 1 . .
    H H4 0.5527 0.0810 0.4512 0.076 Uiso calc R 1 . .
    C C5 0.7022(4) 0.1453(2) 0.3761(2) 0.0703(8) Uani d . 1 . .
    H H5 0.6791 0.0825 0.3064 0.084 Uiso calc R 1 . .
    C C6 0.8115(3) 0.2394(2) 0.3942(2) 0.0656(7) Uani d . 1 . .
    H H6 0.8643 0.2415 0.3375 0.079 Uiso calc R 1 . .
    C C7 0.8414(3) 0.3303(2) 0.49763(19) 0.0569(6) Uani d . 1 . .
    H H7 0.9161 0.3939 0.5097 0.068 Uiso calc R 1 . .
    C C8 0.9644(2) 0.53834(19) 0.85158(17) 0.0443(5) Uani d . 1 . .
    H H8A 0.9845 0.4716 0.8762 0.053 Uiso calc R 1 . .
    H H8B 0.9814 0.6115 0.9181 0.053 Uiso calc R 1 . .
    C C9 1.0806(3) 0.5451(2) 0.77764(19) 0.0532(5) Uani d . 1 . .
    H H9A 1.0468 0.5992 0.7394 0.064 Uiso calc R 1 . .
    H H9B 1.0820 0.4662 0.7208 0.064 Uiso calc R 1 . .
    C C10 1.2649(3) 0.7542(2) 0.91802(19) 0.0487(5) Uani d . 1 . .
    C C11 1.3855(3) 0.8231(3) 1.0063(2) 0.0660(7) Uani d . 1 . .
    H H11 1.4706 0.7883 1.0335 0.079 Uiso calc R 1 . .
    C C12 1.3746(4) 0.9446(3) 1.0520(2) 0.0781(9) Uani d . 1 . .
    H H12 1.4517 0.9935 1.1124 0.094 Uiso calc R 1 . .
    C C13 1.2506(4) 0.9930(3) 1.0086(2) 0.0755(8) Uani d . 1 . .
    H H13 1.2421 1.0752 1.0380 0.091 Uiso calc R 1 . .
    C C14 1.1389(3) 0.9186(2) 0.9210(2) 0.0643(6) Uani d . 1 . .
    H H14 1.0550 0.9525 0.8914 0.077 Uiso calc R 1 . .
    C C15 0.7377(3) 0.64094(18) 0.79479(18) 0.0481(5) Uani d . 1 . .
    H H15A 0.8273 0.6933 0.7957 0.058 Uiso calc R 1 . .
    H H15B 0.6980 0.6784 0.8639 0.058 Uiso calc R 1 . .
    C C16 0.6077(3) 0.6288(2) 0.6955(2) 0.0555(6) Uani d . 1 . .
    H H16A 0.5502 0.6998 0.7150 0.067 Uiso calc R 1 . .
    H H16B 0.5330 0.5602 0.6819 0.067 Uiso calc R 1 . .
    C C17 0.7470(2) 0.75988(19) 0.58998(17) 0.0447(5) Uani d . 1 . .
    C C18 0.7867(3) 0.7806(2) 0.49839(19) 0.0523(5) Uani d . 1 . .
    H H18 0.7791 0.7180 0.4293 0.063 Uiso calc R 1 . .
    C C19 0.8374(3) 0.8954(2) 0.5120(2) 0.0577(6) Uani d . 1 . .
    H H19 0.8631 0.9124 0.4518 0.069 Uiso calc R 1 . .
    C C20 0.8496(3) 0.9850(2) 0.6158(2) 0.0580(6) Uani d . 1 . .
    H H20 0.8848 1.0636 0.6276 0.070 Uiso calc R 1 . .
    C C21 0.8088(3) 0.9557(2) 0.7016(2) 0.0565(6) Uani d . 1 . .
    H H21 0.8176 1.0168 0.7717 0.068 Uiso calc R 1 . .
    Cl Cl1 0.81316(7) 0.76318(5) 0.16119(4) 0.05665(17) Uani d . 1 . .
    N N1 0.7943(2) 0.52226(15) 0.79143(14) 0.0386(4) Uani d . 1 . .
    N N2 0.7689(2) 0.33273(15) 0.58241(14) 0.0462(4) Uani d . 1 . .
    N N3 1.1428(2) 0.79961(17) 0.87518(15) 0.0518(4) Uani d . 1 . .
    N N4 0.7570(2) 0.84479(16) 0.69109(15) 0.0509(4) Uani d . 1 . .
    O O1 0.9039(3) 0.73699(19) 0.25035(17) 0.0908(7) Uani d . 1 . .
    O O2 0.6898(4) 0.6723(2) 0.0992(3) 0.1414(12) Uani d . 1 . .
    O O3 0.9173(4) 0.7694(3) 0.0890(2) 0.1406(12) Uani d . 1 . .
    O O4 0.7508(3) 0.87338(17) 0.20429(19) 0.0944(7) Uani d . 1 . .
    S S1 0.56374(8) 0.23770(6) 0.67216(6) 0.06351(19) Uani d . 1 . .
    S S2 1.27812(8) 0.59780(6) 0.86105(7) 0.0685(2) Uani d . 1 . .
    S S3 0.67777(9) 0.61051(5) 0.56746(5) 0.06103(18) Uani d . 1 . .
    H H1N 0.791(3) 0.475(2) 0.724(2) 0.050(6) Uiso d . 1 . .
loop_
    _atom_site_aniso_label
    _atom_site_aniso_U_11
    _atom_site_aniso_U_22
    _atom_site_aniso_U_33
    _atom_site_aniso_U_12
    _atom_site_aniso_U_13
    _atom_site_aniso_U_23
    C1 0.0515(12) 0.0535(12) 0.0436(11) 0.0084(10) 0.0196(9) 0.0205(9)
    C2 0.0546(13) 0.0534(12) 0.0505(12) 0.0039(10) 0.0125(10) 0.0295(10)
    C3 0.0491(12) 0.0422(11) 0.0473(11) 0.0100(9) 0.0029(9) 0.0143(9)
    C4 0.0681(16) 0.0439(12) 0.0605(15) 0.0037(11) -0.0066(12) 0.0071(11)
    C5 0.0872(19) 0.0593(15) 0.0434(13) 0.0265(14) -0.0040(13) -0.0003(11)
    C6 0.0836(18) 0.0672(16) 0.0425(12) 0.0241(14) 0.0161(12) 0.0128(11)
    C7 0.0699(15) 0.0554(13) 0.0446(12) 0.0092(11) 0.0172(11) 0.0144(10)
    C8 0.0481(12) 0.0448(11) 0.0398(10) 0.0066(9) 0.0090(9) 0.0149(9)
    C9 0.0572(13) 0.0457(12) 0.0538(13) 0.0053(10) 0.0207(11) 0.0103(10)
    C10 0.0415(11) 0.0615(13) 0.0503(12) 0.0014(10) 0.0126(9) 0.0276(10)
    C11 0.0460(13) 0.098(2) 0.0656(15) -0.0117(13) 0.0021(11) 0.0491(15)
    C12 0.082(2) 0.088(2) 0.0523(15) -0.0362(17) 0.0042(14) 0.0187(14)
    C13 0.093(2) 0.0581(16) 0.0667(17) -0.0100(15) 0.0238(16) 0.0102(13)
    C14 0.0744(17) 0.0574(15) 0.0598(15) 0.0143(13) 0.0158(13) 0.0181(12)
    C15 0.0603(13) 0.0386(11) 0.0450(11) 0.0110(9) 0.0097(10) 0.0144(9)
    C16 0.0539(13) 0.0546(13) 0.0635(14) 0.0028(10) 0.0041(11) 0.0316(11)
    C17 0.0435(11) 0.0458(11) 0.0434(11) 0.0053(9) 0.0009(9) 0.0179(9)
    C18 0.0502(12) 0.0589(13) 0.0450(12) 0.0086(10) 0.0101(10) 0.0151(10)
    C19 0.0571(14) 0.0680(15) 0.0571(14) 0.0037(11) 0.0174(11) 0.0312(12)
    C20 0.0588(14) 0.0506(13) 0.0671(15) -0.0020(11) 0.0086(12) 0.0265(12)
    C21 0.0683(15) 0.0466(12) 0.0492(12) 0.0028(11) 0.0064(11) 0.0137(10)
    Cl1 0.0721(4) 0.0453(3) 0.0425(3) 0.0206(3) 0.0058(3) 0.0051(2)
    N1 0.0486(10) 0.0367(8) 0.0307(8) 0.0061(7) 0.0114(7) 0.0107(7)
    N2 0.0536(10) 0.0424(9) 0.0399(9) 0.0065(8) 0.0100(8) 0.0112(7)
    N3 0.0539(11) 0.0553(11) 0.0431(10) 0.0090(9) 0.0077(8) 0.0149(8)
    N4 0.0639(12) 0.0463(10) 0.0417(9) 0.0041(8) 0.0065(8) 0.0166(8)
    O1 0.1193(18) 0.0864(14) 0.0666(12) 0.0355(13) 0.0050(12) 0.0317(11)
    O2 0.126(2) 0.0691(15) 0.160(3) -0.0060(14) -0.041(2) -0.0091(16)
    O3 0.174(3) 0.184(3) 0.0901(18) 0.067(2) 0.075(2) 0.0556(19)
    O4 0.1193(18) 0.0551(11) 0.0962(15) 0.0403(11) 0.0168(13) 0.0118(10)
    S1 0.0563(4) 0.0638(4) 0.0661(4) -0.0120(3) 0.0106(3) 0.0206(3)
    S2 0.0469(3) 0.0638(4) 0.1021(5) 0.0159(3) 0.0218(3) 0.0347(4)
    S3 0.0852(5) 0.0449(3) 0.0473(3) -0.0027(3) -0.0015(3) 0.0172(2)
_geom_special_details
;
All e.s.d.'s (except the e.s.d. in the dihedral angle between two l.s. planes)
are estimated using the full covariance matrix. The cell e.s.d.'s are taken
into account individually in the estimation of e.s.d.'s in distances, angles
and torsion angles; correlations between e.s.d.'s in cell parameters are only
used when they are defined by crystal symmetry. An approximate (isotropic)
treatment of cell e.s.d.'s is used for estimating e.s.d.'s involving l.s.
planes.
;
loop_
    _geom_bond_atom_site_label_1
    _geom_bond_atom_site_label_2
    _geom_bond_site_symmetry_2
    _geom_bond_distance
    _geom_bond_publ_flag
    C1 N1 . 1.506(3) ?
    C1 C2 . 1.511(3) ?
    C1 H1A . 0.9700 ?
    C1 H1B . 0.9700 ?
    C2 S1 . 1.798(2) ?
    C2 H2A . 0.9700 ?
    C2 H2B . 0.9700 ?
    C3 N2 . 1.330(3) ?
    C3 C4 . 1.393(3) ?
    C3 S1 . 1.758(2) ?
    C4 C5 . 1.375(4) ?
    C4 H4 . 0.9300 ?
    C5 C6 . 1.368(4) ?
    C5 H5 . 0.9300 ?
    C6 C7 . 1.368(3) ?
    C6 H6 . 0.9300 ?
    C7 N2 . 1.339(3) ?
    C7 H7 . 0.9300 ?
    C8 N1 . 1.502(3) ?
    C8 C9 . 1.508(3) ?
    C8 H8A . 0.9700 ?
    C8 H8B . 0.9700 ?
    C9 S2 . 1.804(2) ?
    C9 H9A . 0.9700 ?
    C9 H9B . 0.9700 ?
    C10 N3 . 1.323(3) ?
    C10 C11 . 1.389(3) ?
    C10 S2 . 1.766(2) ?
    C11 C12 . 1.375(4) ?
    C11 H11 . 0.9300 ?
    C12 C13 . 1.358(4) ?
    C12 H12 . 0.9300 ?
    C13 C14 . 1.362(4) ?
    C13 H13 . 0.9300 ?
    C14 N3 . 1.337(3) ?
    C14 H14 . 0.9300 ?
    C15 N1 . 1.504(2) ?
    C15 C16 . 1.512(3) ?
    C15 H15A . 0.9700 ?
    C15 H15B . 0.9700 ?
    C16 S3 . 1.797(2) ?
    C16 H16A . 0.9700 ?
    C16 H16B . 0.9700 ?
    C17 N4 . 1.327(3) ?
    C17 C18 . 1.385(3) ?
    C17 S3 . 1.772(2) ?
    C18 C19 . 1.369(3) ?
    C18 H18 . 0.9300 ?
    C19 C20 . 1.372(3) ?
    C19 H19 . 0.9300 ?
    C20 C21 . 1.369(3) ?
    C20 H20 . 0.9300 ?
    C21 N4 . 1.339(3) ?
    C21 H21 . 0.9300 ?
    Cl1 O4 . 1.3980(18) ?
    Cl1 O2 . 1.402(2) ?
    Cl1 O3 . 1.411(3) ?
    Cl1 O1 . 1.416(2) ?
    N1 H1N . 0.85(2) ?
loop_
    _geom_angle_atom_site_label_1
    _geom_angle_atom_site_label_2
    _geom_angle_atom_site_label_3
    _geom_angle_site_symmetry_1
    _geom_angle_site_symmetry_3
    _geom_angle
    _geom_angle_publ_flag
    N1 C1 C2 . . 112.63(16) ?
    N1 C1 H1A . . 109.1 ?
    C2 C1 H1A . . 109.1 ?
    N1 C1 H1B . . 109.1 ?
    C2 C1 H1B . . 109.1 ?
    H1A C1 H1B . . 107.8 ?
    C1 C2 S1 . . 116.00(16) ?
    C1 C2 H2A . . 108.3 ?
    S1 C2 H2A . . 108.3 ?
    C1 C2 H2B . . 108.3 ?
    S1 C2 H2B . . 108.3 ?
    H2A C2 H2B . . 107.4 ?
    N2 C3 C4 . . 122.2(2) ?
    N2 C3 S1 . . 120.20(16) ?
    C4 C3 S1 . . 117.62(19) ?
    C5 C4 C3 . . 118.6(2) ?
    C5 C4 H4 . . 120.7 ?
    C3 C4 H4 . . 120.7 ?
    C6 C5 C4 . . 119.4(2) ?
    C6 C5 H5 . . 120.3 ?
    C4 C5 H5 . . 120.3 ?
    C7 C6 C5 . . 118.4(2) ?
    C7 C6 H6 . . 120.8 ?
    C5 C6 H6 . . 120.8 ?
    N2 C7 C6 . . 123.6(2) ?
    N2 C7 H7 . . 118.2 ?
    C6 C7 H7 . . 118.2 ?
    N1 C8 C9 . . 112.11(17) ?
    N1 C8 H8A . . 109.2 ?
    C9 C8 H8A . . 109.2 ?
    N1 C8 H8B . . 109.2 ?
    C9 C8 H8B . . 109.2 ?
    H8A C8 H8B . . 107.9 ?
    C8 C9 S2 . . 110.37(16) ?
    C8 C9 H9A . . 109.6 ?
    S2 C9 H9A . . 109.6 ?
    C8 C9 H9B . . 109.6 ?
    S2 C9 H9B . . 109.6 ?
    H9A C9 H9B . . 108.1 ?
    N3 C10 C11 . . 123.5(2) ?
    N3 C10 S2 . . 119.08(17) ?
    C11 C10 S2 . . 117.41(19) ?
    C12 C11 C10 . . 117.6(3) ?
    C12 C11 H11 . . 121.2 ?
    C10 C11 H11 . . 121.2 ?
    C13 C12 C11 . . 119.7(3) ?
    C13 C12 H12 . . 120.2 ?
    C11 C12 H12 . . 120.2 ?
    C12 C13 C14 . . 118.6(3) ?
    C12 C13 H13 . . 120.7 ?
    C14 C13 H13 . . 120.7 ?
    N3 C14 C13 . . 123.9(3) ?
    N3 C14 H14 . . 118.0 ?
    C13 C14 H14 . . 118.0 ?
    N1 C15 C16 . . 112.76(17) ?
    N1 C15 H15A . . 109.0 ?
    C16 C15 H15A . . 109.0 ?
    N1 C15 H15B . . 109.0 ?
    C16 C15 H15B . . 109.0 ?
    H15A C15 H15B . . 107.8 ?
    C15 C16 S3 . . 114.41(17) ?
    C15 C16 H16A . . 108.7 ?
    S3 C16 H16A . . 108.7 ?
    C15 C16 H16B . . 108.7 ?
    S3 C16 H16B . . 108.7 ?
    H16A C16 H16B . . 107.6 ?
    N4 C17 C18 . . 123.8(2) ?
    N4 C17 S3 . . 119.39(16) ?
    C18 C17 S3 . . 116.78(16) ?
    C19 C18 C17 . . 118.4(2) ?
    C19 C18 H18 . . 120.8 ?
    C17 C18 H18 . . 120.8 ?
    C18 C19 C20 . . 119.1(2) ?
    C18 C19 H19 . . 120.5 ?
    C20 C19 H19 . . 120.5 ?
    C21 C20 C19 . . 118.3(2) ?
    C21 C20 H20 . . 120.8 ?
    C19 C20 H20 . . 120.8 ?
    N4 C21 C20 . . 124.3(2) ?
    N4 C21 H21 . . 117.8 ?
    C20 C21 H21 . . 117.8 ?
    O4 Cl1 O2 . . 110.19(16) ?
    O4 Cl1 O3 . . 109.95(18) ?
    O2 Cl1 O3 . . 108.4(2) ?
    O4 Cl1 O1 . . 109.82(13) ?
    O2 Cl1 O1 . . 111.28(18) ?
    O3 Cl1 O1 . . 107.10(17) ?
    C8 N1 C15 . . 110.80(16) ?
    C8 N1 C1 . . 110.78(15) ?
    C15 N1 C1 . . 111.01(16) ?
    C8 N1 H1N . . 107.1(16) ?
    C15 N1 H1N . . 110.9(16) ?
    C1 N1 H1N . . 106.1(15) ?
    C3 N2 C7 . . 117.69(19) ?
    C10 N3 C14 . . 116.7(2) ?
    C17 N4 C21 . . 116.07(19) ?
    C3 S1 C2 . . 104.27(10) ?
    C10 S2 C9 . . 101.18(11) ?
    C17 S3 C16 . . 102.03(11) ?
loop_
    _geom_torsion_atom_site_label_1
    _geom_torsion_atom_site_label_2
    _geom_torsion_atom_site_label_3
    _geom_torsion_atom_site_label_4
    _geom_torsion_site_symmetry_1
    _geom_torsion_site_symmetry_2
    _geom_torsion_site_symmetry_3
    _geom_torsion_site_symmetry_4
    _geom_torsion
    _geom_torsion_publ_flag
    N1 C1 C2 S1 . . . . -88.3(2) ?
    N2 C3 C4 C5 . . . . 0.4(3) ?
    S1 C3 C4 C5 . . . . 179.12(19) ?
    C3 C4 C5 C6 . . . . 0.3(4) ?
    C4 C5 C6 C7 . . . . -0.4(4) ?
    C5 C6 C7 N2 . . . . -0.3(4) ?
    N1 C8 C9 S2 . . . . 167.02(14) ?
    N3 C10 C11 C12 . . . . 1.1(3) ?
    S2 C10 C11 C12 . . . . -179.07(18) ?
    C10 C11 C12 C13 . . . . -1.5(4) ?
    C11 C12 C13 C14 . . . . 0.7(4) ?
    C12 C13 C14 N3 . . . . 0.6(4) ?
    N1 C15 C16 S3 . . . . -79.1(2) ?
    N4 C17 C18 C19 . . . . -0.8(3) ?
    S3 C17 C18 C19 . . . . 178.63(18) ?
    C17 C18 C19 C20 . . . . 1.1(3) ?
    C18 C19 C20 C21 . . . . -0.6(4) ?
    C19 C20 C21 N4 . . . . -0.2(4) ?
    C9 C8 N1 C15 . . . . -82.6(2) ?
    C9 C8 N1 C1 . . . . 153.72(17) ?
    C16 C15 N1 C8 . . . . 152.34(18) ?
    C16 C15 N1 C1 . . . . -84.1(2) ?
    C2 C1 N1 C8 . . . . -78.5(2) ?
    C2 C1 N1 C15 . . . . 157.92(18) ?
    C4 C3 N2 C7 . . . . -1.1(3) ?
    S1 C3 N2 C7 . . . . -179.76(17) ?
    C6 C7 N2 C3 . . . . 1.1(3) ?
    C11 C10 N3 C14 . . . . 0.2(3) ?
    S2 C10 N3 C14 . . . . -179.71(17) ?
    C13 C14 N3 C10 . . . . -1.0(4) ?
    C18 C17 N4 C21 . . . . 0.1(3) ?
    S3 C17 N4 C21 . . . . -179.39(17) ?
    C20 C21 N4 C17 . . . . 0.4(4) ?
    N2 C3 S1 C2 . . . . -27.5(2) ?
    C4 C3 S1 C2 . . . . 153.81(18) ?
    C1 C2 S1 C3 . . . . 85.25(17) ?
    N3 C10 S2 C9 . . . . -13.36(19) ?
    C11 C10 S2 C9 . . . . 166.76(17) ?
    C8 C9 S2 C10 . . . . -79.99(17) ?
    N4 C17 S3 C16 . . . . 9.5(2) ?
    C18 C17 S3 C16 . . . . -170.05(17) ?
    C15 C16 S3 C17 . . . . -79.31(18) ?
loop_
    _geom_hbond_atom_site_label_D
    _geom_hbond_atom_site_label_H
    _geom_hbond_atom_site_label_A
    _geom_hbond_site_symmetry_A
    _geom_hbond_distance_DH
    _geom_hbond_distance_HA
    _geom_hbond_distance_DA
    _geom_hbond_angle_DHA
    _geom_hbond_publ_flag
    N1 H(1N) N2 . 0.85(2) 1.98(2) 2.812(2) 165(3) yes
data_global
_journal_date_recd_electronic     2009-11-04
_journal_date_accepted     2009-12-04
_journal_name_full     'Acta Crystallographica, Section E'
_journal_year     2010
_journal_volume     66
_journal_issue      1
_journal_page_first     o101
_journal_page_last     o101
_journal_paper_category     QO
_journal_coeditor_code     BX2246
_publ_contact_author
;
     'Li, Xiao-Feng'
     Institute of Marine Materials Science and Engineering
     Shanghai Maritime University
     Shanghai 201306
     People's Republic of China
;
_publ_contact_author_email     lxf_shmtu@yahoo.com.cn
_publ_contact_author_fax     '8621 38284800'
_publ_contact_author_phone     '8621 38284804'
_publ_section_title
;
Tris[2-(2-pyridylsulfanyl)ethyl]ammonium perchlorate
;
loop_
    _publ_author_name
    _publ_author_address
    'An, Yan'
;
Institute of Marine Materials Science and Engineering,
Shanghai Maritime University,
Shanghai 201306,
People's Republic of China
;
    'Li, Xiao-Feng'
;
Institute of Marine Materials Science and Engineering,
Shanghai Maritime University,
Shanghai 201306,
People's Republic of China
;
    'Chen, Hui-Guo'
;
Institute of Marine Materials Science and Engineering,
Shanghai Maritime University,
Shanghai 201306,
People's Republic of China
;
    'Dong, Li-Hua'
;
Institute of Marine Materials Science and Engineering,
Shanghai Maritime University,
Shanghai 201306,
People's Republic of China
;
_publ_section_synopsis     .
