# Supplementary material for: Tris[2-(2-pyridylsulfan­yl)eth­yl]ammonium perchlorate
Source: Acta Crystallogr Sect E Struct Rep Online. 2009 Dec 12;66(Pt 1):o101. doi: 10.1107/S1600536809052283 (PMC2980172; doi:10.1107/S1600536809052283)
Supplement: Supplementary file 2 [file e-66-0o101-Isup2.hkl]

# 
# h,k,l, Fc-squared, Fo-squared, sigma(Fo-squared) and status flag 
# 
data_I
_shelx_title ' P-1 in P-1' 
_shelx_refln_list_code          4 
_shelx_F_calc_maximum      133.54 
_exptl_crystal_F_000       552.00 
_reflns_d_resolution_high  0.8107 
 
loop_ 
 _symmetry_equiv_pos_as_xyz 
 'x, y, z' 
 '-x, -y, -z' 
 
_cell_length_a     8.5480 
_cell_length_b    11.9753 
_cell_length_c    12.9346 
_cell_angle_alpha 110.884 
_cell_angle_beta   99.609 
_cell_angle_gamma  91.774 
 
_shelx_F_squared_multiplier     1.000 
 
loop_ 
 _refln_index_h 
 _refln_index_k 
 _refln_index_l 
 _refln_F_squared_calc 
 _refln_F_squared_meas 
 _refln_F_squared_sigma 
 _refln_observed_status 
   3   0   0       33.23       26.51      1.50 o 
   4   0   0      100.90      110.54      3.17 o 
   5   0   0        1.27        2.67      1.00 o 
   6   0   0       14.27       18.17      2.00 o 
   7   0   0      141.96      120.55      4.67 o 
   8   0   0       59.00       59.19      3.67 o 
   9   0   0       17.36       19.34      1.76 o 
  10   0   0        1.14        1.95      1.36 o 
 -10   1   0       12.42       11.59      1.42 o 
  -9   1   0        0.42       -0.67      1.67 o 
  -8   1   0        0.50       -0.50      1.50 o 
  -7   1   0        0.40        4.50      1.50 o 
  -6   1   0      491.77      539.03      9.50 o 
  -5   1   0      353.50      347.63      6.50 o 
  -4   1   0      358.37      381.48      6.34 o 
  -3   1   0     6478.20     6506.93     62.19 o 
  -2   1   0     3797.41     3920.63     38.01 o 
  -1   1   0      294.73      350.60      3.00 o 
   0   1   0      632.31      666.75      7.67 o 
   1   1   0       48.64       72.36      1.33 o 
   2   1   0     2077.93     2120.62     14.91 o 
   3   1   0      414.66      397.07      5.34 o 
   4   1   0      668.90      744.06      6.89 o 
   5   1   0      623.05      549.33      6.09 o 
   6   1   0      266.83      257.94      4.11 o 
   7   1   0       30.34       28.69      1.71 o 
   8   1   0      171.13      168.41      3.87 o 
   9   1   0        4.42        5.09      1.35 o 
  10   1   0        9.49        7.34      2.33 o 
 -10   2   0        2.88        5.27      1.59 o 
  -9   2   0       24.00       22.87      2.08 o 
  -8   2   0       61.15       76.75      4.00 o 
  -7   2   0       26.78       24.01      2.50 o 
  -6   2   0        0.57       -0.67      1.17 o 
  -5   2   0      141.73      168.90      4.50 o 
  -4   2   0       61.77       65.69      2.67 o 
  -3   2   0      536.98      607.89      8.17 o 
  -2   2   0     6907.29     6905.01     73.42 o 
  -1   2   0      652.41      664.41      7.34 o 
   0   2   0     6685.57     6731.89    131.13 o 
   1   2   0      125.83      137.46      1.64 o 
   2   2   0     1449.26     1524.57     11.59 o 
   3   2   0     5099.81     5207.33     48.43 o 
   4   2   0      184.82      214.55      3.12 o 
   5   2   0      998.50     1041.88      9.43 o 
   6   2   0      118.60      112.00      2.70 o 
   7   2   0        1.26       -0.29      0.92 o 
   8   2   0        1.26        1.54      1.04 o 
   9   2   0        7.90       10.63      1.52 o 
  10   2   0       29.52       34.51      3.50 o 
 -10   3   0       43.68       46.46      2.82 o 
  -9   3   0        0.74        2.83      1.92 o 
  -8   3   0        1.85        2.52      1.23 o 
  -7   3   0      192.99      177.15      4.01 o 
  -6   3   0        7.78        5.81      1.17 o 
  -5   3   0      296.26      323.90      4.66 o 
  -4   3   0      238.31      255.45      3.71 o 
  -3   3   0      411.14      404.64      3.56 o 
  -2   3   0     3977.33     3908.18     21.68 o 
  -1   3   0      364.83      384.44      3.59 o 
   0   3   0        3.16        4.11      0.40 o 
   1   3   0       42.29       45.04      0.92 o 
   2   3   0      240.52      243.98      2.82 o 
   3   3   0        1.53        9.28      1.00 o 
   4   3   0      221.20      236.18      4.33 o 
   5   3   0      150.76      130.49      2.71 o 
   6   3   0       67.79       68.61      2.30 o 
   7   3   0       10.67       11.60      1.28 o 
   8   3   0        5.45        7.51      1.30 o 
   9   3   0        3.74        2.31      1.16 o 
 -10   4   0       25.31       24.97      2.24 o 
  -9   4   0       30.41       27.20      2.23 o 
  -8   4   0       23.85       30.36      2.00 o 
  -7   4   0      144.59      141.03      3.59 o 
  -6   4   0      147.98      153.97      3.75 o 
  -5   4   0      546.10      514.06      6.19 o 
  -4   4   0        4.87        7.04      0.66 o 
  -3   4   0     1965.19     1925.92     12.61 o 
  -2   4   0       76.30       86.05      1.23 o 
  -1   4   0     1493.27     1592.85     11.79 o 
   0   4   0      877.10      875.01      6.94 o 
   1   4   0      565.96      538.75      4.76 o 
   2   4   0     1293.76     1312.13     10.25 o 
   3   4   0     3361.84     3415.64     24.29 o 
   4   4   0       55.33       56.15      1.71 o 
   5   4   0      445.67      471.73      8.09 o 
   6   4   0       66.52       59.52      3.33 o 
   7   4   0        0.03       -1.20      0.80 o 
   8   4   0      163.62      166.84      3.89 o 
   9   4   0       49.49       51.73      2.59 o 
 -10   5   0        2.09        1.38      2.17 o 
  -9   5   0       35.91       42.88      2.53 o 
  -8   5   0        0.92        1.58      1.18 o 
  -7   5   0      175.69      185.74      4.13 o 
  -6   5   0      226.86      220.98      5.59 o 
  -5   5   0      229.05      230.17      3.95 o 
  -4   5   0      134.32      142.11      4.42 o 
  -3   5   0       24.41       31.15      0.95 o 
  -2   5   0     1049.74     1022.96      8.82 o 
  -1   5   0      254.95      298.55      4.85 o 
   0   5   0     1274.22     1244.79      9.71 o 
   1   5   0      129.07       98.33      1.72 o 
   2   5   0     3083.68     3071.59     21.86 o 
   3   5   0      324.08      344.03      4.11 o 
   4   5   0      163.54      165.96      2.94 o 
   5   5   0       30.31       29.42      1.92 o 
   6   5   0      279.37      267.36      4.42 o 
   7   5   0       11.00        8.42      1.33 o 
   8   5   0        0.52        0.83      1.06 o 
   9   5   0        3.09        3.19      1.35 o 
  -9   6   0       10.45        7.67      2.33 o 
  -8   6   0        7.46        7.67      2.00 o 
  -7   6   0        0.16       -0.67      1.33 o 
  -6   6   0       20.91       23.51      2.33 o 
  -5   6   0       87.60       83.19      2.47 o 
  -4   6   0       91.56       86.47      2.23 o 
  -3   6   0       51.53       50.83      1.53 o 
  -2   6   0      104.59      132.03      2.31 o 
  -1   6   0       41.66       42.22      0.99 o 
   0   6   0      847.88      855.97     22.59 o 
   1   6   0       45.17       51.90      1.40 o 
   2   6   0        8.42        2.84      0.55 o 
   3   6   0      127.19      120.30      2.32 o 
   4   6   0       48.39       44.83      1.71 o 
   5   6   0      131.44      119.26      2.82 o 
   6   6   0        2.38        4.85      1.00 o 
   7   6   0       88.48       94.37      3.83 o 
   8   6   0       96.90      108.87      4.67 o 
  -9   7   0        0.33       -1.83      1.67 o 
  -8   7   0       79.22       83.36      4.50 o 
  -7   7   0        0.10        0.33      1.67 o 
  -6   7   0      165.84      173.64      3.71 o 
  -5   7   0        1.58        1.68      0.88 o 
  -4   7   0       27.74       28.76      1.53 o 
  -3   7   0      268.39      246.99      3.71 o 
  -2   7   0       59.24       55.15      1.84 o 
  -1   7   0      329.41      328.25      3.10 o 
   0   7   0      377.53      392.77      4.44 o 
   1   7   0      258.89      243.26      3.36 o 
   2   7   0       68.93       62.52      1.72 o 
   3   7   0       95.11       90.55      2.20 o 
   4   7   0      120.42      129.05      2.75 o 
   5   7   0      566.67      540.37      9.67 o 
   6   7   0       17.06       15.51      2.00 o 
   7   7   0        0.08        0.17      1.33 o 
   8   7   0        0.31        1.00      1.67 o 
  -9   8   0        0.00       -0.83      1.83 o 
  -8   8   0       77.61       95.37      4.84 o 
  -7   8   0        1.48        0.33      1.83 o 
  -6   8   0       54.58       57.59      3.08 o 
  -5   8   0        3.92       -0.45      0.80 o 
  -4   8   0       48.05       45.89      2.00 o 
  -3   8   0      131.67      128.00      2.83 o 
  -2   8   0      398.33      411.74      5.05 o 
  -1   8   0      133.34      143.76      2.68 o 
   0   8   0     1201.67     1160.05     10.09 o 
   1   8   0       46.01       45.18      1.60 o 
   2   8   0      147.51      132.88      4.33 o 
   3   8   0      123.15      116.21      4.17 o 
   4   8   0       32.18       27.51      2.50 o 
   5   8   0       27.46       29.51      2.50 o 
   6   8   0       16.05       15.01      2.00 o 
   7   8   0        0.37        1.17      1.67 o 
  -8   9   0        1.40        1.17      1.67 o 
  -7   9   0       20.47       14.34      2.50 o 
  -6   9   0       20.25       21.20      2.42 o 
  -5   9   0      151.44      156.36      6.42 o 
  -4   9   0       17.08       19.78      1.47 o 
  -3   9   0      892.08      893.48      9.12 o 
  -2   9   0      250.42      249.28      3.99 o 
   0   9   0      140.79      157.23      4.84 o 
   1   9   0       49.63       40.68      2.83 o 
   2   9   0      241.91      229.25      6.00 o 
   3   9   0       28.18       35.68      2.83 o 
   4   9   0       32.10       34.18      2.83 o 
   5   9   0       34.27       40.85      2.83 o 
   6   9   0       25.38       22.17      2.50 o 
   7   9   0       15.34       17.17      2.50 o 
  -7  10   0       46.65       46.90      2.53 o 
  -6  10   0       17.06       14.98      1.53 o 
  -5  10   0      148.49      152.82      3.71 o 
  -4  10   0       59.34       60.69      3.33 o 
  -3  10   0        4.14        2.50      1.33 o 
  -2  10   0      114.36      121.55      4.33 o 
  -1  10   0       14.11       15.17      2.00 o 
   0  10   0      151.63      141.05      4.84 o 
   1  10   0       21.46       21.51      2.33 o 
   2  10   0      141.56      155.89      5.17 o 
   3  10   0       29.28       30.51      2.67 o 
   4  10   0        1.06        2.33      1.50 o 
   5  10   0        5.71        6.34      2.00 o 
   6  10   0        7.59        8.84      2.17 o 
  -7  11   0        2.40        1.17      1.67 o 
  -6  11   0        0.61        2.00      1.50 o 
  -5  11   0       36.88       31.18      2.83 o 
  -4  11   0       25.49       24.51      2.50 o 
  -3  11   0       31.59       36.35      2.83 o 
  -2  11   0       54.14       66.02      3.67 o 
  -1  11   0      170.72      166.06      5.50 o 
   0  11   0      243.28      272.94      7.17 o 
   1  11   0        2.87        1.83      1.50 o 
   2  11   0      286.26      263.60      7.00 o 
   3  11   0        9.22        8.50      1.83 o 
   4  11   0        7.37        6.84      2.00 o 
   5  11   0        0.04       -2.00      1.33 o 
  -5  12   0       14.50       21.17      2.67 o 
  -4  12   0       43.44       38.35      3.17 o 
  -3  12   0        2.37        4.67      1.83 o 
  -2  12   0      129.95      147.72      5.50 o 
  -1  12   0       11.69        7.00      2.00 o 
   0  12   0       28.45       27.51      2.83 o 
   1  12   0        0.99        3.17      1.83 o 
   2  12   0        0.11        0.00      1.50 o 
   3  12   0       74.67       71.86      4.17 o 
   4  12   0       12.65        8.84      2.33 o 
  -4  13   0        4.09        5.00      2.00 o 
  -3  13   0       30.43       26.84      3.00 o 
  -2  13   0        1.50        1.67      1.67 o 
  -1  13   0       15.25       18.34      2.67 o 
   0  13   0      218.21      252.59      7.67 o 
   1  13   0        0.70        2.00      1.83 o 
   2  13   0       39.10       50.19      3.83 o 
   0 -14   1        0.06        1.67      1.83 o 
   1 -14   1        0.11        1.17      1.83 o 
   2 -14   1        5.08        6.84      2.17 o 
  -3 -13   1       12.44       14.34      2.50 o 
  -2 -13   1       65.91       73.69      4.33 o 
  -1 -13   1       65.73       77.70      4.33 o 
   0 -13   1       26.02       25.84      2.83 o 
   1 -13   1       17.61       14.17      2.33 o 
   2 -13   1       49.77       55.69      3.67 o 
   3 -13   1       16.96       24.68      2.83 o 
   4 -13   1       22.63       25.18      2.83 o 
  -4 -12   1       90.53       87.87      4.33 o 
  -3 -12   1       19.06       17.34      2.50 o 
  -2 -12   1       17.96       18.01      2.33 o 
  -1 -12   1       26.47       33.85      2.83 o 
   0 -12   1        3.29        4.67      1.67 o 
   1 -12   1        1.90        1.50      1.50 o 
   2 -12   1       14.50       11.84      2.17 o 
   3 -12   1      107.98      107.71      4.67 o 
   4 -12   1        9.67       12.67      2.17 o 
   5 -12   1       21.01       23.18      2.67 o 
   6 -12   1        1.81        0.83      1.67 o 
  -5 -11   1        4.52        7.34      1.83 o 
  -4 -11   1        0.09       -1.00      1.33 o 
  -3 -11   1       51.31       45.35      3.17 o 
  -2 -11   1        9.68        9.17      2.00 o 
  -1 -11   1      243.68      241.09      6.67 o 
   0 -11   1      306.22      273.60      6.84 o 
   1 -11   1      529.45      534.87     10.17 o 
   2 -11   1        5.78        4.17      1.67 o 
   3 -11   1       92.57       95.87      4.17 o 
   4 -11   1       24.07       22.51      2.50 o 
   5 -11   1       60.62       65.36      3.83 o 
   6 -11   1       14.01       11.19      1.53 o 
   7 -11   1       56.49       61.02      4.17 o 
  -6 -10   1        0.15       -0.17      1.50 o 
  -5 -10   1       25.45       29.34      2.67 o 
  -4 -10   1        9.48        8.84      1.83 o 
  -3 -10   1        9.34       11.50      1.83 o 
  -2 -10   1      251.59      251.59      6.34 o 
  -1 -10   1      183.56      176.57      5.34 o 
   0 -10   1      245.96      246.09      6.17 o 
   1 -10   1      209.51      223.25      5.84 o 
   2 -10   1       34.52       39.89      1.88 o 
   3 -10   1        0.01        0.33      0.83 o 
   4 -10   1        0.12        2.50      1.33 o 
   5 -10   1       29.49       32.07      1.94 o 
   6 -10   1       93.33      109.60      3.41 o 
   7 -10   1       11.59        8.34      2.17 o 
  -7  -9   1       59.76       60.52      3.67 o 
  -6  -9   1        8.43        5.50      1.67 o 
  -5  -9   1        6.91        8.50      1.67 o 
  -4  -9   1       52.70       49.35      3.00 o 
  -3  -9   1      140.82      147.89      4.67 o 
  -2  -9   1      128.10      121.55      4.17 o 
  -1  -9   1      163.66      162.07      3.08 o 
   0  -9   1        9.81        7.18      0.92 o 
   1  -9   1      357.55      366.46      4.87 o 
   2  -9   1       30.49       33.49      1.64 o 
   3  -9   1      173.64      161.73      3.36 o 
   4  -9   1       87.55       94.38      2.70 o 
   5  -9   1      122.79      129.15      3.36 o 
   6  -9   1      121.55      124.07      4.17 o 
   7  -9   1        0.07        1.83      1.67 o 
   8  -9   1        2.88        1.33      2.00 o 
  -7  -8   1       23.80       24.84      2.50 o 
  -6  -8   1       75.16       73.03      3.67 o 
  -5  -8   1       29.13       27.01      2.33 o 
  -4  -8   1      253.97      246.76      4.00 o 
  -3  -8   1        3.64        5.01      0.92 o 
  -2  -8   1     1028.39     1040.05     13.67 o 
  -1  -8   1      188.40      195.60      3.16 o 
   0  -8   1       20.57       18.54      1.17 o 
   1  -8   1      171.51      185.57      3.11 o 
   2  -8   1        4.87        4.72      0.83 o 
   3  -8   1      183.79      205.30      5.92 o 
   4  -8   1      212.69      196.23      3.71 o 
   5  -8   1        1.70        0.20      0.88 o 
   6  -8   1        4.22        4.14      1.17 o 
   7  -8   1       14.96       14.01      2.33 o 
   8  -8   1       23.18       23.68      3.00 o 
   9  -8   1       24.93       27.34      3.33 o 
  -8  -7   1       75.41       81.20      4.17 o 
  -7  -7   1        0.03       -0.08      1.25 o 
  -6  -7   1        0.04        0.81      1.58 o 
  -5  -7   1       13.74       18.11      1.75 o 
  -4  -7   1      167.05      182.31      4.17 o 
  -3  -7   1       55.27       55.53      1.76 o 
  -2  -7   1      927.77      924.66      8.36 o 
  -1  -7   1      197.41      206.43      3.04 o 
   0  -7   1      107.32      100.73      2.11 o 
   1  -7   1     1112.02     1160.79     10.50 o 
   2  -7   1      134.46      133.84      2.59 o 
   3  -7   1     1911.06     1942.56     15.68 o 
   4  -7   1      680.15      673.43     11.00 o 
   5  -7   1     1058.91     1101.80     17.01 o 
   6  -7   1      190.36      204.74      6.00 o 
   7  -7   1      284.88      293.61      7.84 o 
   8  -7   1        1.38        4.50      2.00 o 
   9  -7   1       57.09       60.36      4.33 o 
  -9  -6   1       11.14       13.34      2.33 o 
  -8  -6   1        6.52        6.80      1.42 o 
  -7  -6   1        0.08        1.32      1.00 o 
  -6  -6   1       80.21       71.27      2.41 o 
  -5  -6   1      189.60      181.63      3.36 o 
  -4  -6   1       72.88       54.68      1.82 o 
  -3  -6   1       42.09       52.83      1.67 o 
  -2  -6   1        1.65        2.29      0.59 o 
  -1  -6   1     1246.95     1338.64     12.75 o 
   0  -6   1      313.17      355.05      4.00 o 
   1  -6   1     6776.54     6999.31     69.69 o 
   2  -6   1     1020.64     1082.96      9.31 o 
   3  -6   1     2699.14     2693.61     20.22 o 
   4  -6   1       55.13       57.38      2.00 o 
   5  -6   1      155.70      153.44      7.34 o 
   6  -6   1        1.84        2.50      1.50 o 
   7  -6   1       36.16       35.01      3.00 o 
   8  -6   1       14.76       13.84      2.50 o 
   9  -6   1        6.01        5.84      2.17 o 
  -9  -5   1       16.90       21.34      2.67 o 
  -8  -5   1       46.96       45.41      2.24 o 
  -7  -5   1      100.90       90.66      2.77 o 
  -6  -5   1       23.82       26.34      1.59 o 
  -5  -5   1        6.49        7.13      1.08 o 
  -4  -5   1      382.59      420.36      6.92 o 
  -3  -5   1      165.60      220.36      3.12 o 
  -2  -5   1      404.72      372.04      4.07 o 
  -1  -5   1     1368.40     1551.44     11.79 o 
   0  -5   1      661.20      621.87      5.59 o 
   1  -5   1      658.98      635.61      5.83 o 
   2  -5   1       70.83       66.54      3.50 o 
   3  -5   1      130.90      120.69      4.25 o 
   4  -5   1       55.41       56.86      3.83 o 
   5  -5   1        8.14        8.00      1.50 o 
   6  -5   1        4.72        3.33      1.50 o 
   7  -5   1      192.45      184.21      4.13 o 
   8  -5   1      128.23      136.05      3.83 o 
   9  -5   1      181.83      172.73      6.34 o 
  -9  -4   1        0.46        0.50      1.67 o 
  -8  -4   1        0.64        2.43      1.50 o 
  -7  -4   1        0.39       -1.07      0.80 o 
  -6  -4   1       54.43       52.81      2.50 o 
  -5  -4   1      358.56      353.32      4.66 o 
  -4  -4   1      711.08      712.84      6.90 o 
  -3  -4   1      121.88      131.88      2.24 o 
  -2  -4   1      126.48      103.35      1.82 o 
  -1  -4   1      440.32      431.94      4.92 o 
   1  -4   1      495.56      487.81      4.54 o 
   2  -4   1      748.64      756.14      7.92 o 
   3  -4   1      573.43      501.76      5.25 o 
   4  -4   1       92.12       83.03      3.17 o 
   5  -4   1       12.81       11.85      2.75 o 
   6  -4   1      418.83      423.68      6.75 o 
   7  -4   1      124.62      111.37      3.24 o 
   8  -4   1       67.10       69.83      2.77 o 
   9  -4   1        0.06        0.62      1.20 o 
  10  -4   1        1.11        0.59      1.28 o 
 -10  -3   1        2.48        1.83      2.00 o 
  -9  -3   1       16.75       15.01      2.50 o 
  -8  -3   1       34.65       34.70      1.99 o 
  -7  -3   1      255.72      239.52      4.17 o 
  -6  -3   1      368.44      343.23      4.76 o 
  -5  -3   1      606.84      639.83      6.65 o 
  -4  -3   1      117.66      106.68      2.18 o 
  -3  -3   1      489.47      613.54     10.42 o 
  -2  -3   1      144.58      150.13      2.06 o 
  -1  -3   1     3847.22     3789.04     25.70 o 
   0  -3   1     8516.84     8351.37     58.82 o 
   1  -3   1    11017.04    10770.12     74.86 o 
   2  -3   1      273.96      281.85      3.18 o 
   3  -3   1        0.10        3.20      2.33 o 
   4  -3   1       72.96       79.92      2.17 o 
   5  -3   1      341.07      358.84      5.25 o 
   6  -3   1        1.18        0.60      0.76 o 
   7  -3   1       30.12       40.90      2.12 o 
   8  -3   1      160.17      155.79      4.07 o 
   9  -3   1       12.94       14.26      1.77 o 
  10  -3   1       22.37       23.03      2.24 o 
 -10  -2   1        7.07        7.67      2.17 o 
  -9  -2   1      143.85      135.90      3.63 o 
  -8  -2   1        0.05       -0.73      1.00 o 
  -7  -2   1        0.06       -0.06      0.88 o 
  -6  -2   1      488.18      507.26      6.00 o 
  -5  -2   1      336.82      323.67      4.75 o 
  -4  -2   1      789.24      779.53      7.06 o 
  -3  -2   1       22.59       25.03      0.92 o 
  -2  -2   1     8763.77     8603.61     58.67 o 
  -1  -2   1     1116.21     1184.11     12.34 o 
   0  -2   1       66.50       55.85      1.17 o 
   1  -2   1     3085.74     3208.20     30.68 o 
   2  -2   1    15298.50    14866.40    105.51 o 
   3  -2   1        5.55        5.69      0.59 o 
   4  -2   1     2160.06     2114.11     16.45 o 
   5  -2   1      927.47      901.27      8.90 o 
   6  -2   1      589.77      560.59      6.90 o 
   7  -2   1       98.59       95.88      3.50 o 
   8  -2   1        0.02        0.18      1.08 o 
   9  -2   1       38.33       45.59      2.53 o 
  10  -2   1        5.51        4.74      2.33 o 
 -10  -1   1       56.97       63.19      4.33 o 
  -9  -1   1        0.04        0.22      1.04 o 
  -8  -1   1      446.19      461.38      6.46 o 
  -7  -1   1      346.91      326.00      4.93 o 
  -6  -1   1      178.22      198.27      3.44 o 
  -5  -1   1       13.89       13.17      1.50 o 
  -4  -1   1      142.36      138.39      3.50 o 
  -3  -1   1       38.28       36.68      1.67 o 
  -2  -1   1      260.60      270.60      4.00 o 
   0  -1   1      607.62      643.24      6.84 o 
   1  -1   1       77.74       96.04      1.83 o 
   2  -1   1      620.33      642.57      7.84 o 
   3  -1   1      790.31      732.77      9.34 o 
   4  -1   1      211.27      173.40      4.17 o 
   5  -1   1      100.18       89.87      3.33 o 
   6  -1   1      125.30      118.04      4.17 o 
   7  -1   1      103.64      119.54      4.67 o 
   8  -1   1       44.92       48.08      2.41 o 
   9  -1   1       37.08       39.16      2.41 o 
  10  -1   1       18.84       22.44      1.71 o 
 -10   0   1      125.94      148.06      6.17 o 
  -9   0   1       83.22       82.75      6.25 o 
  -8   0   1        1.18       -0.50      1.67 o 
  -7   0   1      122.56       99.70      4.00 o 
  -6   0   1       12.89       12.00      1.67 o 
  -5   0   1        0.41        2.33      1.17 o 
  -4   0   1       88.44      108.87      3.17 o 
  -3   0   1      410.67      399.98      5.84 o 
  -2   0   1     4082.72     4046.53     30.76 o 
  -1   0   1     1115.58     1069.57     11.00 o 
   0   0   1        1.30        0.50      0.17 o 
   1   0   1      340.49      436.00      5.00 o 
   2   0   1     4940.12     5111.24     50.19 o 
   3   0   1      104.36      112.04      2.83 o 
   4   0   1      949.81      933.18     11.84 o 
   5   0   1      342.66      333.79      6.50 o 
   6   0   1      138.14      133.22      4.50 o 
   7   0   1        1.68        3.50      1.67 o 
   8   0   1       77.31       80.34      2.75 o 
   9   0   1       82.57       91.65      2.63 o 
  10   0   1       19.26       23.73      1.73 o 
 -10   1   1        3.46        0.83      2.17 o 
  -9   1   1       58.55       58.02      4.00 o 
  -8   1   1      158.42      169.23      5.67 o 
  -7   1   1       36.44       36.18      3.00 o 
  -6   1   1        9.45       14.34      1.67 o 
  -5   1   1      301.08      280.44      5.84 o 
  -4   1   1     1330.89     1300.32     15.34 o 
  -3   1   1       42.86       45.38      1.16 o 
  -2   1   1     3707.33     3657.22     37.41 o 
  -1   1   1     1797.78     1730.98     17.34 o 
   1   1   1       23.03       10.79      0.58 o 
   2   1   1        0.17        1.85      0.35 o 
   3   1   1     1354.23     1325.78     10.37 o 
   4   1   1       34.85       48.53      1.53 o 
   5   1   1       81.72       82.12      2.18 o 
   6   1   1        8.88        9.98      1.12 o 
   7   1   1      100.63      113.95      3.00 o 
   8   1   1       48.65       57.01      2.41 o 
   9   1   1      134.54      137.16      3.82 o 
  10   1   1        4.35        6.20      1.27 o 
 -10   2   1       13.79       18.54      2.08 o 
  -9   2   1       47.99       62.52      4.17 o 
  -8   2   1        0.55       -0.33      1.67 o 
  -7   2   1      255.75      255.26      6.50 o 
  -6   2   1      143.19      161.56      4.84 o 
  -5   2   1      170.55      145.39      4.17 o 
  -4   2   1     2158.51     2242.34     24.18 o 
  -3   2   1       17.48       19.05      0.66 o 
  -2   2   1        9.75       14.96      0.51 o 
  -1   2   1      349.23      338.16      2.80 o 
   0   2   1     3226.37     2961.83     21.58 o 
   1   2   1     5070.32     5239.81     36.24 o 
   2   2   1      199.13      208.94      2.47 o 
   3   2   1     1545.49     1594.15     13.34 o 
   4   2   1        7.03        3.31      0.64 o 
   5   2   1      439.05      438.55     13.00 o 
   6   2   1      388.48      417.84      5.60 o 
   7   2   1       96.01       87.07      4.17 o 
   8   2   1        0.69        0.42      1.06 o 
   9   2   1       30.04       29.49      2.06 o 
 -10   3   1        2.70        1.91      1.28 o 
  -9   3   1       43.94       42.74      2.53 o 
  -8   3   1       78.49       90.83      4.75 o 
  -7   3   1      267.62      254.43      6.67 o 
  -6   3   1       10.66        5.17      1.50 o 
  -5   3   1        0.58        2.50      1.17 o 
  -4   3   1      130.28      136.77      1.95 o 
  -3   3   1       86.07       80.87      1.81 o 
  -2   3   1       52.23       55.33      0.83 o 
  -1   3   1     2210.33     2155.93     16.89 o 
   0   3   1    10189.95     9799.81     69.14 o 
   1   3   1        2.53        3.56      0.40 o 
   2   3   1      422.06      455.35      4.39 o 
   3   3   1      702.59      666.86      6.24 o 
   4   3   1      148.50      152.61      2.70 o 
   5   3   1      110.87      137.40      2.82 o 
   6   3   1       80.07       74.47      2.36 o 
   7   3   1       37.58       42.87      2.06 o 
   8   3   1       87.67       88.79      3.00 o 
   9   3   1       14.07       14.04      2.00 o 
 -10   4   1        5.56        7.53      1.64 o 
  -9   4   1        0.52       -0.30      1.16 o 
  -8   4   1       31.21       28.39      2.00 o 
  -7   4   1       70.44       83.13      2.77 o 
  -6   4   1      195.85      188.63      3.71 o 
  -5   4   1       68.81       66.06      2.12 o 
  -4   4   1       51.52       45.31      1.54 o 
  -3   4   1       28.12       32.18      0.93 o 
  -2   4   1     3865.66     3847.96     23.66 o 
  -1   4   1     1270.37     1324.84      8.08 o 
   0   4   1     2799.42     2980.04     20.75 o 
   1   4   1       31.46       44.01      0.98 o 
   2   4   1       42.88       39.02      1.16 o 
   3   4   1     1239.93     1318.41     10.71 o 
   4   4   1        3.25        0.67      0.59 o 
   5   4   1      555.22      545.24      6.30 o 
   6   4   1      307.75      322.75      4.83 o 
   7   4   1       21.13       18.86      1.53 o 
   8   4   1        0.00        0.08      1.06 o 
   9   4   1        6.46        9.84      1.53 o 
 -10   5   1       17.54       17.96      2.06 o 
  -9   5   1       56.04       58.45      2.77 o 
  -8   5   1       52.87       59.99      2.65 o 
  -7   5   1      222.48      217.02      6.59 o 
  -6   5   1        0.00       -0.80      0.88 o 
  -5   5   1        0.38        0.96      0.47 o 
  -4   5   1      142.33      127.52      1.94 o 
  -3   5   1      204.33      229.69      2.50 o 
  -2   5   1       32.44       35.86      0.95 o 
  -1   5   1      724.71      824.09      5.60 o 
   0   5   1      305.01      284.39      3.12 o 
   1   5   1      107.98      102.86      1.76 o 
   2   5   1      237.21      257.04      3.16 o 
   3   5   1     1664.65     1658.69     19.76 o 
   4   5   1       15.72       11.79      1.00 o 
   5   5   1      121.14      125.48      2.80 o 
   6   5   1       52.79       55.08      2.18 o 
   7   5   1        0.11        0.58      0.94 o 
   8   5   1       16.02       12.50      2.17 o 
   9   5   1        0.09       -0.33      1.50 o 
  -9   6   1       14.68       17.17      2.67 o 
  -8   6   1       40.33       41.93      4.92 o 
  -7   6   1       67.24       64.36      2.59 o 
  -6   6   1       59.98       58.48      2.23 o 
  -5   6   1      151.25      156.45      2.40 o 
  -4   6   1      305.48      304.60      3.26 o 
  -3   6   1      127.56      108.26      1.74 o 
  -2   6   1     4358.88     4410.87     24.82 o 
  -1   6   1        0.91        0.35      0.59 o 
   0   6   1       83.15      103.89      2.17 o 
   1   6   1      295.14      257.30      3.20 o 
   2   6   1      169.96      145.67      2.40 o 
   3   6   1      294.20      265.47      3.60 o 
   4   6   1       48.41       43.08      1.68 o 
   5   6   1        4.27        1.67      1.33 o 
   6   6   1       14.40       12.84      2.00 o 
   7   6   1        6.35        6.00      1.83 o 
   8   6   1       51.43       58.86      3.83 o 
  -9   7   1        2.94        2.50      2.17 o 
  -8   7   1       67.01       66.36      4.17 o 
  -7   7   1       73.46       77.03      4.17 o 
  -6   7   1       62.11       61.59      2.41 o 
  -5   7   1      498.65      499.73      6.31 o 
  -4   7   1      444.36      455.82      7.00 o 
  -3   7   1      265.61      265.59      2.94 o 
  -2   7   1       42.67       39.06      1.09 o 
  -1   7   1      212.21      249.91      4.09 o 
   0   7   1      132.37      133.28      2.28 o 
   2   7   1      532.60      550.71      9.00 o 
   3   7   1     1372.85     1256.80     16.34 o 
   4   7   1        0.14        0.67      1.17 o 
   5   7   1       47.75       51.19      3.00 o 
   6   7   1        0.08        0.00      1.33 o 
   7   7   1        0.07       -0.33      1.33 o 
   8   7   1        1.04        2.33      1.67 o 
  -8   8   1        5.54        4.84      2.17 o 
  -7   8   1      161.83      173.23      5.84 o 
  -6   8   1      112.73      107.55      3.33 o 
  -5   8   1        9.62       12.71      3.17 o 
  -4   8   1       26.49       29.65      1.59 o 
  -3   8   1       16.10       12.86      1.12 o 
  -2   8   1       22.95       20.54      1.23 o 
  -1   8   1        3.54        4.84      1.33 o 
   0   8   1     1071.18     1086.74     14.67 o 
   1   8   1     1462.88     1394.19     17.67 o 
   2   8   1      194.25      191.24      5.34 o 
   3   8   1      729.89      677.75     11.17 o 
   4   8   1       85.75       85.20      3.83 o 
   5   8   1        9.73        7.17      1.67 o 
   6   8   1        1.40        2.33      1.67 o 
   7   8   1        2.91        3.17      1.83 o 
  -8   9   1        0.21       -1.33      1.83 o 
  -7   9   1       10.35        6.92      2.25 o 
  -6   9   1        3.06        4.05      1.67 o 
  -5   9   1        6.82        6.84      2.58 o 
  -4   9   1        0.18        0.17      1.17 o 
  -3   9   1       52.51       53.69      3.00 o 
  -2   9   1       66.84       70.19      3.33 o 
  -1   9   1        2.85        5.84      1.50 o 
   0   9   1       58.87       57.19      3.17 o 
   1   9   1       71.52       69.36      3.50 o 
   2   9   1       23.86       26.68      2.50 o 
   3   9   1        1.44        1.50      1.50 o 
   4   9   1        0.12       -1.17      1.33 o 
   5   9   1       84.64       86.70      4.17 o 
   6   9   1       73.77       75.53      4.17 o 
  -7  10   1       51.37       59.36      3.83 o 
  -6  10   1        0.77       -0.83      1.50 o 
  -5  10   1       51.51       51.85      3.17 o 
  -4  10   1        6.90        6.50      1.67 o 
  -3  10   1        3.22        4.00      1.50 o 
  -2  10   1       35.76       36.35      2.83 o 
  -1  10   1        9.35       11.84      1.83 o 
   0  10   1      341.19      356.13      8.00 o 
   1  10   1      126.19      119.21      4.67 o 
   2  10   1       20.74       23.84      2.50 o 
   3  10   1       41.12       48.18      3.17 o 
   4  10   1        3.42        2.00      1.67 o 
   5  10   1      143.26      147.05      5.67 o 
  -6  11   1        4.12        3.83      1.83 o 
  -5  11   1       12.78       14.34      2.17 o 
  -4  11   1        3.58        3.00      1.50 o 
  -3  11   1        4.76        6.84      1.67 o 
  -2  11   1       21.28       29.34      2.67 o 
  -1  11   1       48.49       58.02      3.67 o 
   0  11   1       28.52       27.34      2.67 o 
   1  11   1       37.06       38.01      3.00 o 
   2  11   1        4.48        5.67      1.83 o 
   3  11   1       47.27       45.02      3.33 o 
   4  11   1        1.49        3.33      2.00 o 
  -5  12   1        3.79        6.00      2.00 o 
  -4  12   1       92.39      104.71      4.84 o 
  -3  12   1       10.08        8.67      2.17 o 
  -2  12   1      100.83      105.21      4.67 o 
  -1  12   1       18.10       15.67      2.33 o 
   0  12   1        0.18        0.17      1.67 o 
   1  12   1        3.15        1.67      1.83 o 
   2  12   1        2.57        2.50      1.67 o 
   3  12   1       46.73       66.69      4.17 o 
  -3  13   1        5.59        6.84      2.17 o 
  -2  13   1        0.20       -1.67      1.50 o 
  -1  13   1        7.61        7.84      2.33 o 
   0  13   1        0.37       -0.50      1.50 o 
   1  13   1       15.53       21.51      2.83 o 
  -1 -14   2       15.84       12.67      2.50 o 
   0 -14   2       36.58       32.01      3.17 o 
   1 -14   2       42.23       35.18      3.33 o 
   2 -14   2      169.48      159.56      6.17 o 
   3 -14   2       27.51       36.01      3.33 o 
  -3 -13   2       13.41       16.01      2.50 o 
  -2 -13   2       15.94       12.84      2.33 o 
  -1 -13   2      123.58      113.21      5.00 o 
   0 -13   2        6.98        6.84      2.00 o 
   1 -13   2        5.06       10.84      2.17 o 
   2 -13   2      101.58      114.54      5.00 o 
   3 -13   2       39.18       37.35      3.33 o 
   4 -13   2        9.16       10.00      2.17 o 
   5 -13   2       20.94       21.17      2.83 o 
  -5 -12   2        2.20        2.00      1.67 o 
  -4 -12   2       13.81       13.84      2.33 o 
  -3 -12   2        9.38        8.67      2.00 o 
  -2 -12   2      158.00      172.06      5.84 o 
  -1 -12   2        2.13       -0.67      1.33 o 
   0 -12   2       63.17       62.52      3.67 o 
   1 -12   2      109.50       96.87      4.33 o 
   2 -12   2        2.79        0.67      1.50 o 
   3 -12   2       28.30       30.18      2.83 o 
   4 -12   2       51.27       56.69      3.67 o 
   5 -12   2        9.21        5.34      1.83 o 
   6 -12   2       42.03       52.02      3.83 o 
  -6 -11   2        6.87        2.50      1.67 o 
  -5 -11   2      202.63      197.07      6.17 o 
  -4 -11   2        0.15        1.67      1.50 o 
  -3 -11   2      146.06      151.89      5.17 o 
  -2 -11   2       36.86       41.35      2.83 o 
  -1 -11   2       95.55       94.87      4.00 o 
   0 -11   2        0.94        1.00      1.33 o 
   1 -11   2        0.31        0.33      1.17 o 
   2 -11   2       17.93       20.30      1.52 o 
   3 -11   2       18.40       26.59      1.71 o 
   4 -11   2       75.50       82.80      2.83 o 
   5 -11   2       22.38       19.30      2.33 o 
   6 -11   2        4.28        4.30      1.23 o 
   7 -11   2        4.28        5.00      2.17 o 
  -6 -10   2        1.13        4.00      1.67 o 
  -5 -10   2        0.01       -1.17      1.17 o 
  -4 -10   2       50.67       64.69      3.33 o 
  -3 -10   2        8.39        8.67      1.83 o 
  -2 -10   2       51.52       61.02      3.33 o 
  -1 -10   2      173.87      178.00      3.46 o 
   0 -10   2       90.88       82.09      2.40 o 
   1 -10   2       32.12       36.81      1.71 o 
   2 -10   2        9.40        7.69      1.42 o 
   3 -10   2       81.82       85.44      2.65 o 
   4 -10   2      141.94      145.11      6.17 o 
   5 -10   2       15.45       10.36      1.83 o 
   6 -10   2      146.82      145.36      3.83 o 
   7 -10   2        3.54        2.67      2.00 o 
  -6  -9   2        9.96       14.34      2.00 o 
  -5  -9   2        4.80        2.50      1.50 o 
  -4  -9   2      490.37      501.07      6.84 o 
  -3  -9   2      449.51      415.32      5.47 o 
  -2  -9   2       15.67       17.00      1.23 o 
  -1  -9   2      269.27      266.07      4.06 o 
   0  -9   2      316.02      313.69      4.34 o 
   1  -9   2      243.38      226.05      3.70 o 
   2  -9   2      457.35      434.50      5.59 o 
   3  -9   2      181.95      187.76      3.59 o 
   4  -9   2      131.10      134.26      3.24 o 
   5  -9   2        3.16        5.18      1.12 o 
   6  -9   2       20.64       19.01      2.50 o 
   7  -9   2       13.76       14.84      2.50 o 
   8  -9   2        0.25       -2.00      1.67 o 
  -7  -8   2       25.44       22.17      2.33 o 
  -6  -8   2       63.37       69.26      2.41 o 
  -5  -8   2      157.24      155.04      3.36 o 
  -4  -8   2       37.93       48.43      1.94 o 
  -3  -8   2      301.22      298.53      4.24 o 
  -2  -8   2        1.89        1.27      2.08 o 
  -1  -8   2      251.53      248.86      3.65 o 
   0  -8   2      187.67      211.44      3.36 o 
   1  -8   2      451.09      418.21      5.07 o 
   2  -8   2      393.88      367.69      4.83 o 
   3  -8   2        6.85        5.79      1.42 o 
   4  -8   2       28.92       26.15      1.59 o 
   5  -8   2      154.42      158.63      3.59 o 
   6  -8   2       18.30       19.51      2.33 o 
   7  -8   2       90.18       91.53      4.50 o 
   8  -8   2        0.00       -2.25      1.50 o 
  -8  -7   2        0.16       -0.50      1.50 o 
  -7  -7   2       16.82       13.24      1.40 o 
  -6  -7   2       49.99       63.07      2.30 o 
  -5  -7   2      126.98      109.53      2.65 o 
  -4  -7   2      362.00      352.97      4.72 o 
  -3  -7   2        0.13        0.19      0.52 o 
  -2  -7   2       60.35       52.29      1.59 o 
  -1  -7   2     1052.28     1109.98      9.49 o 
   0  -7   2       15.53       20.21      1.42 o 
   1  -7   2       71.06       96.54      2.12 o 
   2  -7   2       46.82       39.23      3.67 o 
   3  -7   2      491.87      471.04      5.66 o 
   4  -7   2       43.61       46.75      2.58 o 
   5  -7   2      752.58      712.93     11.67 o 
   6  -7   2       36.60       33.85      2.83 o 
   7  -7   2      285.91      284.44      7.67 o 
   8  -7   2       11.48       11.34      2.33 o 
   9  -7   2        0.06        0.00      1.83 o 
  -9  -6   2        6.45        8.34      2.17 o 
  -8  -6   2       31.54       30.51      2.83 o 
  -7  -6   2      142.47      138.28      3.36 o 
  -6  -6   2      361.11      374.84      5.36 o 
  -5  -6   2        4.15        4.25      0.88 o 
  -4  -6   2        2.66        0.83      0.67 o 
  -3  -6   2       15.71       11.37      0.92 o 
  -2  -6   2        0.92        1.93      1.25 o 
  -1  -6   2      279.87      298.61      3.65 o 
   0  -6   2        1.35        0.78      0.52 o 
   1  -6   2     1979.39     1975.29     20.67 o 
   2  -6   2      237.78      266.43      5.17 o 
   3  -6   2        1.73        0.80      1.00 o 
   4  -6   2        1.52       -0.36      0.64 o 
   5  -6   2       62.64       63.52      3.17 o 
   6  -6   2        6.38       12.84      2.00 o 
   7  -6   2       37.48       30.18      2.83 o 
   8  -6   2       31.32       31.85      3.17 o 
   9  -6   2        3.14        4.00      2.17 o 
  -9  -5   2       27.41       30.34      3.17 o 
  -8  -5   2       91.82       92.70      4.33 o 
  -7  -5   2       17.20       15.98      1.47 o 
  -6  -5   2       19.14       13.49      1.23 o 
  -5  -5   2      605.59      609.07      7.17 o 
  -4  -5   2       25.42       22.33      1.23 o 
  -3  -5   2     1370.06     1455.19     15.51 o 
  -2  -5   2      537.45      522.63      5.13 o 
  -1  -5   2     6350.86     6541.21     51.94 o 
   0  -5   2     1035.98     1094.62     10.59 o 
   1  -5   2      746.08      847.98      7.31 o 
   2  -5   2      380.77      393.01      4.42 o 
   3  -5   2     1529.93     1487.54     12.14 o 
   4  -5   2       67.89       61.36      2.83 o 
   5  -5   2       21.29       15.51      1.83 o 
   6  -5   2      322.73      294.61      7.17 o 
   7  -5   2       24.10       24.34      2.67 o 
   8  -5   2       61.63       68.36      4.17 o 
   9  -5   2       41.73       47.85      3.83 o 
  -9  -4   2        0.19       -0.33      1.67 o 
  -8  -4   2       91.92       95.20      4.33 o 
  -7  -4   2       90.22       82.15      2.59 o 
  -6  -4   2      101.31      100.76      2.56 o 
  -5  -4   2        2.10        3.76      0.80 o 
  -4  -4   2     2441.76     2547.33     23.76 o 
  -3  -4   2       51.28       57.97      1.47 o 
  -2  -4   2      970.94      919.54      7.48 o 
  -1  -4   2      124.85      137.22      1.94 o 
   0  -4   2     1266.77     1256.62     11.09 o 
   1  -4   2      317.37      357.68      3.71 o 
   2  -4   2      470.28      568.22      4.49 o 
   3  -4   2      579.73      628.07      9.00 o 
   4  -4   2        0.49       10.84      1.50 o 
   5  -4   2       22.77       29.68      2.33 o 
   6  -4   2       20.60       23.48      1.59 o 
   7  -4   2        6.58       14.26      1.59 o 
   8  -4   2       77.35       69.41      2.89 o 
   9  -4   2        2.58       -0.40      1.20 o 
 -10  -3   2        7.57        5.34      2.17 o 
  -9  -3   2        6.06        8.17      2.17 o 
  -8  -3   2        0.12        0.33      1.50 o 
  -7  -3   2      177.29      186.94      8.00 o 
  -6  -3   2        0.26        0.57      0.80 o 
  -5  -3   2      280.11      301.86      3.99 o 
  -4  -3   2       17.12       14.41      1.00 o 
  -3  -3   2      373.61      435.96      8.84 o 
  -2  -3   2     1295.78     1241.19      9.30 o 
  -1  -3   2     2324.07     2351.90     29.84 o 
   0  -3   2      822.80      764.26      6.01 o 
   1  -3   2    11067.85    10903.97     75.44 o 
   2  -3   2     1826.99     1810.48     22.93 o 
   3  -3   2     1336.40     1331.50     15.51 o 
   4  -3   2     3990.19     4133.59     29.83 o 
   5  -3   2      281.86      244.28      4.01 o 
   6  -3   2       24.88       23.67      1.59 o 
   7  -3   2       67.28       67.13      2.59 o 
   8  -3   2        0.16        0.17      1.67 o 
   9  -3   2       62.70       65.79      3.07 o 
  10  -3   2        0.24       -2.50      1.67 o 
 -10  -2   2        1.46        3.17      2.17 o 
  -9  -2   2       30.59       34.68      3.33 o 
  -8  -2   2      108.79      116.31      3.16 o 
  -7  -2   2      170.17      163.82      3.39 o 
  -6  -2   2      223.54      249.47      3.87 o 
  -5  -2   2       21.05       22.61      1.42 o 
  -4  -2   2      913.70      892.24     11.09 o 
  -3  -2   2        2.54       10.72      0.64 o 
  -2  -2   2        0.29       -0.33      0.50 o 
  -1  -2   2     2951.37     3261.88     31.68 o 
   0  -2   2     1525.39     1578.26     16.01 o 
   1  -2   2    12083.70    12268.25    123.21 o 
   2  -2   2     8100.29     8428.48     82.53 o 
   3  -2   2        2.23        1.72      0.52 o 
   4  -2   2     1932.11     2231.90     17.33 o 
   5  -2   2      310.08      312.15      4.60 o 
   6  -2   2       88.76       97.42      2.77 o 
   7  -2   2        0.91        0.69      1.00 o 
   8  -2   2       11.88       17.33      3.00 o 
   9  -2   2       51.96       61.85      3.75 o 
  10  -2   2        9.04        7.25      1.71 o 
 -10  -1   2      114.89      125.88      5.84 o 
  -9  -1   2        0.32       -0.67      1.67 o 
  -8  -1   2       51.13       55.83      2.32 o 
  -7  -1   2        0.58       -0.19      0.80 o 
  -6  -1   2      259.18      264.77      6.00 o 
  -5  -1   2       29.79       31.01      2.00 o 
  -4  -1   2       84.05       82.86      2.67 o 
  -3  -1   2      311.73      330.46      5.17 o 
  -2  -1   2        1.72        7.34      0.58 o 
  -1  -1   2      662.15      714.60      7.84 o 
   0  -1   2      187.30      171.23      2.50 o 
   1  -1   2     2216.49     2382.56     23.51 o 
   2  -1   2     5841.74     5803.78     40.14 o 
   3  -1   2       22.44       26.11      1.67 o 
   4  -1   2      162.14      150.58      4.08 o 
   5  -1   2        1.57        2.83      0.83 o 
   6  -1   2      617.86      625.50      7.37 o 
   7  -1   2      485.98      494.27      6.90 o 
   8  -1   2       21.48       24.19      1.89 o 
   9  -1   2        8.10        8.25      1.18 o 
  10  -1   2        9.29        9.10      1.35 o 
 -10   0   2        0.03       -1.33      1.67 o 
  -9   0   2        2.78        1.17      2.00 o 
  -8   0   2        9.97       10.50      2.33 o 
  -7   0   2        0.38       -0.83      1.33 o 
  -6   0   2      963.74      953.86     13.51 o 
  -5   0   2      122.71      107.21      3.50 o 
  -4   0   2       28.87       28.51      1.83 o 
  -3   0   2     1064.66     1056.10      8.49 o 
  -2   0   2      970.47     1004.55      7.72 o 
  -1   0   2    17833.11    16542.38    133.97 o 
   0   0   2       26.50       41.52      0.83 o 
   1   0   2     8612.00     8713.09     86.20 o 
   2   0   2        1.79        3.84      0.47 o 
   3   0   2       50.03       38.51      1.83 o 
   4   0   2      893.12      889.50     11.50 o 
   5   0   2       17.27       21.01      1.83 o 
   6   0   2        3.50        1.00      1.50 o 
   7   0   2       10.82        6.28      2.00 o 
   8   0   2      126.51      119.14      2.82 o 
   9   0   2        0.10        0.34      0.95 o 
 -10   1   2       19.58       23.01      3.17 o 
  -9   1   2      101.63       94.54      4.84 o 
  -8   1   2        3.79        6.84      1.83 o 
  -7   1   2      171.42      172.40      5.17 o 
  -6   1   2       86.71       77.70      3.33 o 
  -5   1   2      416.22      414.32      7.34 o 
  -4   1   2      210.17      182.50      2.82 o 
  -2   1   2     8993.52     8617.20     63.27 o 
  -1   1   2      151.04      152.86      1.71 o 
   0   1   2     6910.35     7005.05    101.37 o 
   1   1   2     1528.97     1481.43     13.21 o 
   2   1   2      984.13      924.51     16.59 o 
   3   1   2      149.52      196.87      2.82 o 
   4   1   2     1283.63     1268.22     10.73 o 
   5   1   2        1.59        0.83      0.71 o 
   6   1   2      621.07      607.31      7.07 o 
   7   1   2      207.92      208.07      4.13 o 
   8   1   2        0.56       -1.08      1.00 o 
   9   1   2        0.09        1.85      1.02 o 
 -10   2   2        5.21        9.67      2.50 o 
  -9   2   2       26.92       35.18      3.33 o 
  -8   2   2        3.81        2.00      1.83 o 
  -7   2   2      234.92      234.92      6.34 o 
  -6   2   2       98.71       95.87      3.67 o 
  -5   2   2      234.01      246.93      5.50 o 
  -4   2   2       63.51       41.21      1.42 o 
  -3   2   2       21.47       19.52      1.46 o 
  -2   2   2      120.64      127.95      1.44 o 
  -1   2   2      401.99      357.86      2.62 o 
   0   2   2      368.75      389.31      5.17 o 
   1   2   2      210.99      227.06      2.28 o 
   2   2   2      948.30     1003.75      7.99 o 
   3   2   2      459.38      435.97      5.34 o 
   4   2   2     2597.57     2569.48     19.22 o 
   5   2   2      127.45      131.62      2.77 o 
   6   2   2      285.32      301.14      4.72 o 
   7   2   2       18.37       12.80      1.47 o 
   8   2   2        2.43        1.98      1.12 o 
   9   2   2       18.60       22.70      1.57 o 
 -10   3   2       55.40       62.99      3.07 o 
  -9   3   2      133.47      131.56      3.89 o 
  -8   3   2       23.84       20.17      2.67 o 
  -7   3   2        5.88        9.00      1.83 o 
  -6   3   2       23.22       26.18      2.17 o 
  -5   3   2      225.80      220.12      3.46 o 
  -4   3   2       19.54       25.83      1.73 o 
  -3   3   2      364.90      351.02      3.08 o 
  -2   3   2      859.52      838.11      4.81 o 
  -1   3   2     2619.85     2681.46     15.81 o 
   0   3   2      226.55      204.58      3.67 o 
   1   3   2      503.72      505.45      4.33 o 
   2   3   2      462.21      462.77      4.48 o 
   3   3   2      100.25       83.33      1.80 o 
   4   3   2       90.52       98.11      2.23 o 
   5   3   2       15.32        9.86      1.06 o 
   6   3   2       22.30       18.40      1.47 o 
   7   3   2        0.19       -0.54      0.88 o 
   8   3   2       22.18       23.59      1.82 o 
   9   3   2       90.25      101.48      3.42 o 
 -10   4   2        6.99        8.09      1.59 o 
  -9   4   2       18.78       17.70      2.50 o 
  -8   4   2      169.47      175.28      4.18 o 
  -7   4   2       30.32       28.80      1.89 o 
  -6   4   2      140.91      129.26      3.92 o 
  -5   4   2      115.77      125.17      1.85 o 
  -4   4   2     1930.43     1857.61     11.31 o 
  -3   4   2       22.41       20.59      0.72 o 
  -2   4   2     1282.56     1372.00      8.56 o 
  -1   4   2      314.07      355.67      5.08 o 
   0   4   2      157.67      121.82      3.08 o 
   1   4   2        0.06        0.61      0.42 o 
   2   4   2      112.81       85.64      1.63 o 
   3   4   2     1083.37     1064.73     12.42 o 
   4   4   2       70.33       51.71      1.76 o 
   5   4   2        5.67        3.30      0.88 o 
   6   4   2      131.31      126.35      3.06 o 
   7   4   2       34.80       44.15      2.18 o 
   8   4   2       26.71       38.68      3.17 o 
   9   4   2       18.97       24.84      3.00 o 
  -9   5   2       40.26       42.81      2.53 o 
  -8   5   2       83.91       87.28      3.25 o 
  -7   5   2      716.83      708.25      8.67 o 
  -6   5   2      195.38      185.36      3.71 o 
  -5   5   2      389.79      396.93      3.90 o 
  -4   5   2       30.22       29.18      0.91 o 
  -3   5   2       31.09       42.06      1.12 o 
  -2   5   2      694.07      675.74      6.29 o 
  -1   5   2      242.45      225.98      2.27 o 
   0   5   2        6.37        4.95      0.58 o 
   1   5   2     2238.70     2182.83     15.87 o 
   2   5   2      356.34      307.54      4.67 o 
   3   5   2      234.86      208.99      3.04 o 
   4   5   2      177.25      170.99      3.67 o 
   5   5   2       58.96       63.52      3.33 o 
   6   5   2        3.60        7.84      1.67 o 
   7   5   2        0.50        0.17      1.50 o 
   8   5   2       18.34       14.34      2.33 o 
  -9   6   2        6.09        7.76      1.53 o 
  -8   6   2        2.85        0.49      1.58 o 
  -7   6   2       23.25       24.47      1.77 o 
  -6   6   2       18.85       17.36      0.97 o 
  -5   6   2      769.31      781.31      8.29 o 
  -4   6   2       47.16       48.08      2.07 o 
  -3   6   2      592.59      585.85      4.80 o 
  -2   6   2        4.79       10.12      1.44 o 
  -1   6   2     2044.11     2106.82     12.78 o 
   0   6   2       12.09        9.34      0.68 o 
   1   6   2      534.44      518.53      8.34 o 
   2   6   2      576.14      582.38      9.34 o 
   3   6   2        7.28        8.17      1.50 o 
   4   6   2       65.29       64.69      3.33 o 
   5   6   2        5.94        6.00      1.67 o 
   6   6   2       86.13       81.70      4.00 o 
   7   6   2       84.54       84.70      4.17 o 
   8   6   2        4.28        4.17      2.00 o 
  -9   7   2       40.65       33.35      3.33 o 
  -8   7   2        1.72        0.17      1.83 o 
  -7   7   2      250.86      252.09      6.84 o 
  -6   7   2       21.11       23.97      1.75 o 
  -5   7   2      233.95      226.92      4.01 o 
  -4   7   2        6.69        6.23      1.20 o 
  -3   7   2      491.03      537.93      4.72 o 
  -2   7   2      157.93      166.17      3.00 o 
  -1   7   2      449.91      487.66      5.51 o 
   0   7   2       19.72       19.67      1.83 o 
   1   7   2      427.96      386.98      7.34 o 
   2   7   2        0.10        2.17      1.17 o 
   3   7   2        0.10        3.67      1.67 o 
   4   7   2        0.11        0.00      1.17 o 
   5   7   2        0.17       -0.50      1.17 o 
   6   7   2       23.88       30.01      2.83 o 
   7   7   2       50.54       49.19      3.67 o 
  -8   8   2        3.13        3.67      1.83 o 
  -7   8   2       18.34       20.23      3.25 o 
  -6   8   2       13.77       10.07      1.75 o 
  -5   8   2      104.60       97.26      5.17 o 
  -4   8   2       18.41       12.50      1.83 o 
  -3   8   2       44.39       39.85      2.50 o 
  -2   8   2      194.20      196.24      5.17 o 
  -1   8   2      213.99      220.33      4.33 o 
   0   8   2        9.83        8.34      1.67 o 
   1   8   2      141.54      125.55      4.50 o 
   2   8   2       74.35       87.20      3.67 o 
   3   8   2      170.23      158.39      5.17 o 
   4   8   2       29.52       26.84      2.50 o 
   5   8   2        0.00       -0.17      1.33 o 
   6   8   2        2.16        0.83      1.67 o 
   7   8   2        1.44        2.00      1.83 o 
  -7   9   2        4.21        1.17      1.50 o 
  -6   9   2       56.44       53.69      3.33 o 
  -5   9   2       11.41       11.67      2.00 o 
  -4   9   2      250.80      265.43      6.67 o 
  -3   9   2       79.65       92.70      4.00 o 
  -2   9   2      762.18      791.80     12.50 o 
  -1   9   2       14.49       15.17      1.83 o 
   0   9   2       91.78       91.53      3.83 o 
   1   9   2      563.12      531.53      9.84 o 
   2   9   2       88.13       73.19      3.67 o 
   3   9   2      223.81      209.08      6.17 o 
   4   9   2       42.57       36.18      2.83 o 
   5   9   2        8.10        7.00      2.00 o 
   6   9   2       35.67       42.02      3.50 o 
  -7  10   2       10.11       11.34      2.17 o 
  -6  10   2       91.52       97.70      4.50 o 
  -5  10   2       86.21       80.20      4.00 o 
  -4  10   2      115.26      120.21      4.67 o 
  -3  10   2       43.74       36.35      2.83 o 
  -2  10   2       23.96       16.67      2.17 o 
  -1  10   2       44.01       41.85      2.83 o 
   0  10   2      232.91      222.08      6.34 o 
   1  10   2      181.10      204.08      6.00 o 
   2  10   2       80.58       71.53      4.00 o 
   3  10   2      105.28      101.87      4.67 o 
   4  10   2      166.09      164.39      5.84 o 
   5  10   2       39.75       45.85      3.50 o 
  -6  11   2        1.01       -0.67      1.50 o 
  -5  11   2        0.03       -0.67      1.50 o 
  -4  11   2        0.02       -1.00      1.33 o 
  -3  11   2       58.32       52.35      3.50 o 
  -2  11   2        1.26        0.33      1.50 o 
  -1  11   2      134.57      149.89      5.50 o 
   0  11   2        1.12       -0.50      1.50 o 
   1  11   2      404.99      392.48      9.00 o 
   2  11   2       11.83       11.50      2.17 o 
   3  11   2       19.90       14.01      2.50 o 
   4  11   2        3.42        1.67      2.00 o 
  -5  12   2       53.29       51.02      3.83 o 
  -4  12   2        3.55        4.84      2.00 o 
  -3  12   2       13.59       16.84      2.50 o 
  -2  12   2       57.81       57.85      3.83 o 
  -1  12   2       20.44       21.67      2.83 o 
   0  12   2        3.92        1.33      1.83 o 
   1  12   2       36.53       30.18      3.17 o 
   2  12   2        0.12        1.33      1.83 o 
  -1  13   2       13.21       19.17      2.83 o 
  -2 -14   3        3.24        3.00      1.67 o 
  -1 -14   3        3.43        3.83      2.00 o 
   0 -14   3       42.66       49.85      3.67 o 
   1 -14   3        2.23        1.33      1.67 o 
   2 -14   3       88.20       97.20      4.84 o 
   3 -14   3        3.44        3.50      2.00 o 
  -4 -13   3        0.30       -1.00      1.50 o 
  -3 -13   3       14.27       12.67      2.17 o 
  -2 -13   3        2.99       -1.00      1.33 o 
  -1 -13   3        1.63        2.67      1.67 o 
   0 -13   3        2.46        1.50      1.50 o 
   1 -13   3       23.84       21.67      2.50 o 
   2 -13   3        7.11        4.84      1.83 o 
   3 -13   3       17.08       19.51      2.50 o 
   4 -13   3       10.92       13.84      2.33 o 
   5 -13   3        0.68       -0.67      1.50 o 
  -5 -12   3       13.13       16.17      2.33 o 
  -4 -12   3        2.89        2.17      1.67 o 
  -3 -12   3      110.63      114.71      4.67 o 
  -2 -12   3       40.73       49.52      3.33 o 
  -1 -12   3        0.49        0.33      1.33 o 
   0 -12   3       11.27       16.51      2.00 o 
   1 -12   3       83.71       92.20      4.17 o 
   2 -12   3      115.90      125.88      4.84 o 
   3 -12   3        5.39        8.23      1.92 o 
   4 -12   3       37.13       47.79      2.75 o 
   5 -12   3        0.00        0.44      1.25 o 
   6 -12   3        0.15       -1.00      1.18 o 
  -5 -11   3        8.97       12.00      2.00 o 
  -4 -11   3        8.13        7.34      1.83 o 
  -3 -11   3        3.31        5.00      1.50 o 
  -2 -11   3      122.94      141.89      4.67 o 
  -1 -11   3        0.15        0.83      1.25 o 
   0 -11   3      206.90      202.01      3.89 o 
   1 -11   3        7.35        7.76      1.18 o 
   2 -11   3      373.76      396.37      5.77 o 
   3 -11   3       24.31       19.29      3.58 o 
   4 -11   3       35.76       32.66      1.94 o 
   5 -11   3        2.99        3.69      1.25 o 
   6 -11   3       11.11       10.27      1.47 o 
   7 -11   3        0.20       -0.67      1.83 o 
  -5 -10   3       32.50       25.84      2.50 o 
  -4 -10   3       58.23       54.12      2.24 o 
  -3 -10   3       16.01       21.48      1.47 o 
  -2 -10   3       20.54       25.26      1.53 o 
  -1 -10   3      195.49      195.70      3.65 o 
   0 -10   3       68.26       75.40      2.30 o 
   1 -10   3        4.07        4.98      0.94 o 
   2 -10   3       43.73       47.95      1.94 o 
   3 -10   3        2.20        3.01      1.25 o 
   4 -10   3      120.76      127.76      3.36 o 
   5 -10   3       83.83       83.29      2.83 o 
   6 -10   3        7.63        4.33      1.83 o 
   7 -10   3       66.86       69.19      4.33 o 
  -6  -9   3       82.16       92.54      2.89 o 
  -5  -9   3      108.33      104.99      2.89 o 
  -4  -9   3       50.92       57.23      2.18 o 
  -3  -9   3        5.34        7.26      1.06 o 
  -2  -9   3      486.13      500.22      5.95 o 
  -1  -9   3        2.76        3.10      0.92 o 
   0  -9   3      190.58      206.22      3.53 o 
   1  -9   3      677.16      681.27      7.37 o 
   2  -9   3        1.26        1.15      0.76 o 
   3  -9   3      601.11      583.88      6.95 o 
   4  -9   3      306.09      311.96      5.07 o 
   5  -9   3      516.90      488.53      6.84 o 
   6  -9   3       67.36       77.70      4.17 o 
   7  -9   3       21.83       24.84      3.00 o 
   8  -9   3        1.00        2.17      1.83 o 
  -8  -8   3       44.28       55.19      3.67 o 
  -7  -8   3       87.23       83.20      4.00 o 
  -6  -8   3      113.24      106.56      5.59 o 
  -5  -8   3      631.35      611.37      7.13 o 
  -4  -8   3      402.35      391.76      5.18 o 
  -3  -8   3      248.47      281.73      4.13 o 
  -2  -8   3       23.07       22.01      1.30 o 
  -1  -8   3      430.63      430.91      5.07 o 
   0  -8   3      334.12      348.80      5.59 o 
   1  -8   3       19.57       29.18      1.41 o 
   2  -8   3      158.03      161.68      4.00 o 
   3  -8   3       30.53       26.38      1.47 o 
   4  -8   3      523.52      522.91      6.66 o 
   5  -8   3        9.21       11.00      2.00 o 
   6  -8   3       21.98       21.17      2.50 o 
   7  -8   3        7.39        5.00      2.00 o 
   8  -8   3       10.06       15.51      2.67 o 
  -8  -7   3       24.44       26.34      2.67 o 
  -7  -7   3      125.15      110.37      4.50 o 
  -6  -7   3      150.44      157.39      3.35 o 
  -5  -7   3       60.73       61.47      4.17 o 
  -4  -7   3       80.83      102.81      2.41 o 
  -3  -7   3      306.11      283.14      3.95 o 
  -2  -7   3      162.03      160.75      2.77 o 
  -1  -7   3        6.11        3.07      0.64 o 
   0  -7   3     1063.24     1068.73     15.51 o 
   1  -7   3     1151.75     1085.91      9.55 o 
   2  -7   3       25.90       23.70      3.50 o 
   3  -7   3      543.77      491.75      5.89 o 
   4  -7   3      468.19      448.38      5.83 o 
   5  -7   3       12.41        6.84      1.67 o 
   6  -7   3      160.69      146.39      5.17 o 
   7  -7   3       46.87       48.68      3.67 o 
   8  -7   3       34.41       33.68      3.33 o 
   9  -7   3        6.53        3.67      2.17 o 
  -9  -6   3       30.13       34.85      3.33 o 
  -8  -6   3        2.19        4.67      1.67 o 
  -7  -6   3       13.12       12.67      2.00 o 
  -6  -6   3        7.44       10.87      1.50 o 
  -5  -6   3        4.09        2.99      0.88 o 
  -4  -6   3       39.08       44.45      2.33 o 
  -3  -6   3       28.62       18.09      1.75 o 
  -2  -6   3     1148.61     1133.41     13.34 o 
  -1  -6   3      109.64       98.56      1.94 o 
   0  -6   3      449.40      418.45      4.54 o 
   1  -6   3      305.37      353.48      5.59 o 
   2  -6   3     1727.80     1564.53     14.09 o 
   3  -6   3        1.13        1.59      0.64 o 
   4  -6   3      681.38      658.91     10.50 o 
   5  -6   3      106.54       97.37      4.00 o 
   6  -6   3       36.87       33.01      2.83 o 
   7  -6   3        0.40        0.83      1.67 o 
   8  -6   3        0.16        1.83      1.83 o 
   9  -6   3        3.23        1.17      1.83 o 
  -9  -5   3        4.76        4.17      1.83 o 
  -8  -5   3        2.02        1.17      1.50 o 
  -7  -5   3      246.93      237.09      6.50 o 
  -6  -5   3       39.51       37.90      1.76 o 
  -5  -5   3       85.67       82.54      2.20 o 
  -4  -5   3      283.55      285.19      3.75 o 
  -3  -5   3       32.06       36.66      1.23 o 
  -2  -5   3       17.97       41.59      1.23 o 
  -1  -5   3      805.64      825.95      7.01 o 
   0  -5   3      261.54      303.70      3.41 o 
   1  -5   3      510.59      479.71      4.89 o 
   2  -5   3      125.81      116.12      2.18 o 
   3  -5   3      844.95      861.49     11.67 o 
   4  -5   3      785.97      743.61     11.00 o 
   5  -5   3      404.14      406.82      8.00 o 
   6  -5   3      425.28      400.15      8.50 o 
   7  -5   3      109.94      115.71      5.00 o 
   8  -5   3       86.07       74.36      4.50 o 
   9  -5   3        9.99       12.00      2.50 o 
 -10  -4   3       55.65       67.69      4.33 o 
  -9  -4   3       36.74       30.68      3.00 o 
  -8  -4   3        4.23        2.67      1.83 o 
  -7  -4   3        1.16        2.83      1.50 o 
  -6  -4   3      601.23      637.89      7.59 o 
  -5  -4   3      140.45      165.24      2.92 o 
  -4  -4   3      734.73      820.87      7.45 o 
  -3  -4   3       33.50       30.45      1.08 o 
  -2  -4   3       85.77       67.32      1.40 o 
  -1  -4   3      102.63       95.06      1.56 o 
   0  -4   3        0.07        3.67      1.92 o 
   1  -4   3        3.16        6.11      1.42 o 
   2  -4   3     1121.56      988.20      8.37 o 
   3  -4   3       41.27       37.51      2.00 o 
   4  -4   3      890.61      833.48     11.84 o 
   5  -4   3      367.76      374.31      7.50 o 
   6  -4   3       30.78       23.51      2.33 o 
   7  -4   3      636.66      649.08     12.00 o 
   8  -4   3       18.64       16.34      2.50 o 
   9  -4   3       30.80       24.51      3.17 o 
 -10  -3   3       23.88       25.51      3.17 o 
  -9  -3   3      101.17       96.54      4.67 o 
  -8  -3   3       98.29       91.70      4.50 o 
  -7  -3   3       24.81       22.84      2.33 o 
  -6  -3   3      673.06      692.53      7.19 o 
  -5  -3   3      522.40      507.97      5.44 o 
  -4  -3   3       63.03       45.69      1.32 o 
  -3  -3   3       33.04       26.62      1.17 o 
  -2  -3   3      109.09      159.39      3.17 o 
  -1  -3   3      141.36      119.70      1.64 o 
   0  -3   3      509.87      470.00      4.17 o 
   1  -3   3     1168.86     1114.75     12.50 o 
   2  -3   3      314.91      282.71      3.42 o 
   4  -3   3      591.27      592.89      9.17 o 
   5  -3   3      419.72      438.66      8.17 o 
   6  -3   3      162.38      151.08      3.48 o 
   7  -3   3        1.20        0.02      1.04 o 
   8  -3   3        0.78        2.06      1.33 o 
   9  -3   3       29.11       24.34      3.17 o 
 -10  -2   3       31.22       32.68      3.67 o 
  -9  -2   3       30.71       30.18      3.00 o 
  -8  -2   3      409.05      412.82      9.00 o 
  -7  -2   3      119.34      129.32      2.96 o 
  -6  -2   3        6.42        4.17      0.80 o 
  -5  -2   3      253.11      248.80      6.59 o 
  -4  -2   3        4.64        5.44      0.55 o 
  -3  -2   3     1396.19     1336.63     10.49 o 
  -2  -2   3     2965.28     3036.15     20.98 o 
  -1  -2   3    11098.96    11198.18    112.88 o 
   0  -2   3      303.28      339.13      4.67 o 
   1  -2   3      142.05      136.05      2.67 o 
   2  -2   3     1405.87     1477.39     16.01 o 
   3  -2   3     2689.86     2681.00     27.84 o 
   4  -2   3       97.32      110.32      2.36 o 
   5  -2   3      304.60      304.41      4.54 o 
   6  -2   3      353.33      333.18      5.19 o 
   7  -2   3      115.73      111.32      3.24 o 
   8  -2   3       29.24       36.07      2.18 o 
   9  -2   3        1.11       -0.50      1.83 o 
 -10  -1   3        0.06        0.33      2.00 o 
  -9  -1   3       98.22      111.88      5.17 o 
  -8  -1   3        0.99        2.83      1.67 o 
  -7  -1   3      430.95      428.42      5.53 o 
  -6  -1   3       29.69       35.01      2.67 o 
  -5  -1   3      119.23      118.71      3.67 o 
  -4  -1   3      910.90      889.17     11.34 o 
  -3  -1   3      240.15      278.44      3.30 o 
  -2  -1   3     5123.08     5327.98     36.02 o 
  -1  -1   3     1255.27     1158.71      8.55 o 
   0  -1   3    13012.75    11797.57    115.71 o 
   1  -1   3      340.37      290.61      4.17 o 
   2  -1   3     2096.60     2219.33     22.68 o 
   3  -1   3      636.23      601.65      5.89 o 
   4  -1   3     3095.19     3106.48     23.05 o 
   5  -1   3      901.41      918.64     11.00 o 
   6  -1   3       64.38       55.73      2.18 o 
   7  -1   3       70.99       66.30      2.92 o 
   8  -1   3        5.94        4.17      1.30 o 
   9  -1   3        0.13       -0.05      0.97 o 
 -10   0   3        0.68       -0.50      1.83 o 
  -9   0   3       73.88       67.36      4.17 o 
  -8   0   3       19.14       18.17      2.33 o 
  -7   0   3        5.98        4.33      1.67 o 
  -6   0   3      195.98      199.74      5.17 o 
  -5   0   3       62.05       78.20      3.00 o 
  -4   0   3       91.95       94.91      2.06 o 
  -3   0   3      171.35      151.06      3.17 o 
  -2   0   3     2422.00     2499.02     17.51 o 
  -1   0   3     5602.77     5486.29     40.35 o 
   0   0   3     5010.72     5021.13     34.76 o 
   1   0   3     1134.56     1272.10      9.43 o 
   2   0   3     4921.16     5048.89     34.31 o 
   3   0   3      200.00      237.42      3.58 o 
   4   0   3      792.14      819.81     16.67 o 
   5   0   3      155.24      150.26      3.07 o 
   6   0   3      454.75      424.35      4.72 o 
   7   0   3        0.41        0.14      0.82 o 
   8   0   3      128.25      112.28      2.82 o 
   9   0   3       11.82       13.97      1.49 o 
 -10   1   3        9.57       11.17      2.50 o 
  -9   1   3       42.04       50.35      3.67 o 
  -8   1   3       33.13       40.52      3.17 o 
  -7   1   3      384.15      390.65      8.34 o 
  -6   1   3      221.34      217.91      5.50 o 
  -5   1   3        4.85        8.37      0.88 o 
  -4   1   3     1390.12     1308.65     17.01 o 
  -3   1   3        8.32        3.90      0.36 o 
  -2   1   3      946.48      979.30      6.12 o 
  -1   1   3      884.02      980.17      6.03 o 
   0   1   3     1722.82     1854.47     30.43 o 
   1   1   3      781.65      870.74      6.76 o 
   2   1   3       36.90       44.28      0.92 o 
   3   1   3     1041.68     1114.58      7.60 o 
   4   1   3       21.92       12.84      1.06 o 
   5   1   3       13.95       16.85      2.25 o 
   6   1   3       15.17       15.41      1.55 o 
   7   1   3       71.13       92.64      2.41 o 
   8   1   3       62.82       65.69      2.60 o 
   9   1   3       17.49       17.29      1.53 o 
 -10   2   3       37.42       43.35      3.83 o 
  -9   2   3        0.01        5.00      2.00 o 
  -8   2   3       44.79       46.52      3.33 o 
  -7   2   3       11.10       13.67      2.00 o 
  -6   2   3      772.71      776.12     11.67 o 
  -5   2   3       28.24       25.01      2.75 o 
  -3   2   3      128.18      128.90      1.66 o 
  -2   2   3      727.59      673.65      4.59 o 
  -1   2   3        2.02        5.38      0.34 o 
   0   2   3       28.05       44.18      1.50 o 
   1   2   3     1047.14     1024.64     16.34 o 
   2   2   3     1284.34     1420.98     12.25 o 
   3   2   3       88.22       91.20      9.84 o 
   4   2   3      126.22      123.80      5.09 o 
   5   2   3        3.71        5.82      1.00 o 
   6   2   3      271.28      253.60      4.36 o 
   7   2   3       81.44       98.87      3.00 o 
   8   2   3        0.07       -0.11      0.87 o 
   9   2   3       17.12       17.77      1.53 o 
 -10   3   3        0.51       -0.52      1.92 o 
  -9   3   3       27.30       36.68      3.33 o 
  -8   3   3        1.98        2.83      1.67 o 
  -7   3   3       39.41       35.35      2.83 o 
  -6   3   3       26.08       29.88      1.64 o 
  -5   3   3      867.73      839.75      6.47 o 
  -4   3   3     1125.85     1032.66      7.45 o 
  -3   3   3      975.28     1020.65      9.18 o 
  -2   3   3      194.51      162.87      1.81 o 
  -1   3   3     5159.30     5157.39     58.72 o 
   0   3   3        0.17        2.33      0.67 o 
   1   3   3      232.32      242.06      3.53 o 
   2   3   3       44.54       45.98      1.50 o 
   3   3   3      815.44      818.40      7.43 o 
   4   3   3      645.40      654.20     11.67 o 
   5   3   3      139.30      134.28      3.67 o 
   6   3   3       52.12       58.31      2.24 o 
   7   3   3       75.40       85.70      2.83 o 
   8   3   3       15.15       13.17      2.17 o 
   9   3   3        4.26       -0.67      1.67 o 
 -10   4   3       21.90       24.84      2.25 o 
  -9   4   3        9.26       11.95      3.50 o 
  -8   4   3       52.45       50.02      2.48 o 
  -7   4   3      360.73      340.96      7.67 o 
  -6   4   3       52.11       46.80      2.50 o 
  -5   4   3      192.97      191.79      2.66 o 
  -4   4   3       37.53       34.24      1.08 o 
  -3   4   3      962.49      903.60      6.21 o 
  -2   4   3      267.84      279.98      3.37 o 
  -1   4   3     1166.92     1195.24      7.60 o 
   0   4   3      925.41      904.00     11.17 o 
   1   4   3      961.28      968.53     12.17 o 
   2   4   3      253.84      274.87      5.34 o 
   3   4   3       18.92       15.47      0.96 o 
   4   4   3      150.61      153.77      2.88 o 
   5   4   3      122.70      136.05      4.67 o 
   6   4   3       89.79       90.70      4.00 o 
   7   4   3      131.30      135.72      5.17 o 
   8   4   3        2.33        1.00      1.67 o 
  -9   5   3       28.77       34.39      5.50 o 
  -8   5   3      109.07      103.77      3.36 o 
  -7   5   3       40.49       42.49      2.18 o 
  -6   5   3        2.80        5.85      0.72 o 
  -5   5   3       50.77       45.76      2.26 o 
  -4   5   3      284.63      297.14      3.05 o 
  -3   5   3        0.06        0.25      0.47 o 
  -2   5   3       36.79       35.06      1.07 o 
  -1   5   3      464.86      468.76      3.73 o 
   0   5   3        9.30        8.17      1.17 o 
   1   5   3        0.91        1.33      1.00 o 
   2   5   3      705.45      647.41      9.84 o 
   3   5   3      172.37      182.07      5.00 o 
   4   5   3     1559.27     1543.24     19.67 o 
   5   5   3      302.58      302.28      7.17 o 
   6   5   3      116.19      123.21      4.84 o 
   7   5   3       31.48       25.18      2.83 o 
   8   5   3        1.43       -0.17      1.67 o 
  -9   6   3        0.93       -0.48      1.42 o 
  -8   6   3      124.20      119.06      4.67 o 
  -7   6   3       73.94       71.65      2.65 o 
  -6   6   3       12.90       11.53      1.59 o 
  -5   6   3      130.82      129.43      2.27 o 
  -4   6   3        0.09        0.07      0.51 o 
  -3   6   3       69.94       68.68      1.50 o 
  -2   6   3       18.23       25.79      1.50 o 
  -1   6   3        0.47        2.74      0.75 o 
   0   6   3        3.97        1.67      1.00 o 
   2   6   3     1034.13      918.84     12.84 o 
   3   6   3        0.08        0.67      1.33 o 
   4   6   3      122.33      126.21      4.50 o 
   5   6   3        6.37        3.67      1.50 o 
   6   6   3        1.12       -0.83      1.50 o 
   7   6   3        4.19        4.67      1.83 o 
  -9   7   3       16.87       13.67      2.67 o 
  -8   7   3        9.03       13.34      2.17 o 
  -7   7   3       35.35       31.13      1.94 o 
  -6   7   3        0.17        2.39      1.00 o 
  -5   7   3       70.08       74.45      2.36 o 
  -4   7   3      109.68      118.12      2.64 o 
  -3   7   3        0.46        1.06      0.64 o 
  -2   7   3       78.51       65.87      1.94 o 
  -1   7   3      839.81      820.84      8.11 o 
   0   7   3     1216.36     1181.11     15.51 o 
   1   7   3      119.90      104.54      3.83 o 
   2   7   3     2065.23     1981.74     23.51 o 
   3   7   3       40.69       44.85      2.83 o 
   4   7   3      599.86      552.87     10.34 o 
   5   7   3        0.65        0.83      1.33 o 
   6   7   3       37.26       40.18      3.17 o 
   7   7   3       67.11       78.86      4.50 o 
  -7   8   3       91.14       94.37      4.33 o 
  -6   8   3        4.45        5.34      1.50 o 
  -5   8   3        3.12        3.00      1.50 o 
  -4   8   3      106.97      108.71      4.00 o 
  -3   8   3      153.59      138.89      4.50 o 
  -2   8   3      576.64      588.73      9.09 o 
  -1   8   3      391.01      380.48      5.10 o 
   0   8   3      255.45      256.26      6.34 o 
   1   8   3      394.02      399.98      8.17 o 
   2   8   3      192.77      160.23      5.17 o 
   3   8   3        1.98        3.50      1.50 o 
   4   8   3       11.43        9.17      2.00 o 
   5   8   3        0.23       -1.00      1.33 o 
   6   8   3       12.47       13.00      2.50 o 
  -7   9   3        7.93        8.00      2.00 o 
  -6   9   3        0.38       -0.50      1.33 o 
  -5   9   3       45.56       45.35      3.17 o 
  -4   9   3        4.53        4.17      1.67 o 
  -3   9   3       64.13       67.69      3.50 o 
  -2   9   3       33.17       33.18      2.67 o 
  -1   9   3      325.88      346.63      7.67 o 
   0   9   3       38.71       35.85      2.83 o 
   1   9   3       18.88       13.00      2.00 o 
   2   9   3        0.00        1.00      1.50 o 
   3   9   3        4.08        6.34      2.00 o 
   4   9   3        0.41       -0.33      1.33 o 
   5   9   3        9.85        7.67      2.00 o 
  -7  10   3       19.19       24.18      2.67 o 
  -6  10   3       26.32       33.01      3.00 o 
  -5  10   3        2.96        0.50      1.50 o 
  -4  10   3        0.89       -0.83      1.33 o 
  -3  10   3        0.09        1.00      1.33 o 
  -2  10   3       12.70        9.84      1.83 o 
  -1  10   3       11.90       11.67      2.00 o 
   0  10   3        0.70        3.17      1.67 o 
   1  10   3       16.80       23.84      2.67 o 
   2  10   3       12.51       14.01      2.33 o 
   3  10   3       34.83       38.18      3.17 o 
   4  10   3       47.01       45.35      3.50 o 
  -5  11   3       17.84       19.17      2.67 o 
  -4  11   3        2.90        2.17      1.83 o 
  -3  11   3       10.77       14.67      2.33 o 
  -2  11   3        3.73        5.84      1.83 o 
  -1  11   3       23.27       37.35      3.17 o 
   0  11   3        1.21        4.50      1.83 o 
   1  11   3        0.65        1.83      1.83 o 
   2  11   3       19.55       19.67      2.67 o 
   3  11   3       63.34       71.53      4.33 o 
  -4  12   3       25.13       31.68      3.17 o 
  -3  12   3       77.24       98.04      5.00 o 
  -2  12   3       10.46       14.84      2.33 o 
  -1  12   3        3.50        3.83      2.00 o 
   0  12   3       26.83       31.18      3.17 o 
   1  12   3       18.39       21.51      2.83 o 
  -2 -14   4       46.73       61.69      3.83 o 
  -1 -14   4       87.82       85.87      4.33 o 
   0 -14   4       24.80       23.18      2.67 o 
   1 -14   4       91.99       77.86      4.33 o 
   2 -14   4       13.81       17.84      2.67 o 
   3 -14   4       17.24       14.34      2.33 o 
  -4 -13   4       68.58       72.69      4.00 o 
  -3 -13   4       15.95       15.84      2.33 o 
  -2 -13   4       23.22       22.34      2.50 o 
  -1 -13   4        0.68        0.83      1.50 o 
   0 -13   4       67.02       70.69      3.83 o 
   1 -13   4        2.66        5.00      1.67 o 
   2 -13   4       10.64        9.17      2.00 o 
   3 -13   4        0.79        1.94      1.17 o 
   4 -13   4       78.27       86.34      3.12 o 
   5 -13   4        0.10       -0.60      1.83 o 
  -4 -12   4       20.29       15.34      2.17 o 
  -3 -12   4       42.42       42.68      3.00 o 
  -2 -12   4        2.11        1.33      1.50 o 
  -1 -12   4       19.34       21.48      3.08 o 
   0 -12   4        0.24        0.42      0.83 o 
   1 -12   4       44.72       49.52      2.24 o 
   2 -12   4      155.42      157.28      3.75 o 
   3 -12   4      136.18      130.48      3.48 o 
   4 -12   4       38.29       40.01      3.08 o 
   5 -12   4       50.62       49.10      2.59 o 
   6 -12   4       17.29       10.84      2.33 o 
  -4 -11   4       83.84       91.53      4.00 o 
  -3 -11   4        0.35        3.04      1.75 o 
  -2 -11   4       10.98        8.20      1.18 o 
  -1 -11   4      273.43      273.14      4.54 o 
   0 -11   4        4.47        0.99      1.42 o 
   1 -11   4       65.23       66.92      2.35 o 
   2 -11   4      121.41      107.60      2.95 o 
   3 -11   4       62.93       59.58      2.36 o 
   4 -11   4       72.16       72.74      2.65 o 
   5 -11   4        3.00        0.82      1.75 o 
   6 -11   4       54.17       69.03      4.33 o 
   7 -11   4       42.28       40.85      3.67 o 
  -6 -10   4        3.99        6.34      1.83 o 
  -5 -10   4       13.31       15.51      2.17 o 
  -4 -10   4      170.02      171.62      3.65 o 
  -3 -10   4      104.84      114.25      2.89 o 
  -2 -10   4       15.58       18.33      1.50 o 
  -1 -10   4        0.36       -0.33      0.71 o 
   0 -10   4       82.34       83.86      2.36 o 
   1 -10   4       58.27       58.13      2.12 o 
   2 -10   4      364.66      346.77      7.00 o 
   3 -10   4        8.18        6.91      1.12 o 
   4 -10   4        0.90        0.83      0.94 o 
   5 -10   4       67.24       66.02      2.59 o 
   6 -10   4      152.44      161.56      6.00 o 
   7 -10   4       19.20       17.01      2.83 o 
  -8  -9   4        4.78        9.34      2.17 o 
  -7  -9   4       17.16       12.84      2.17 o 
  -6  -9   4        1.13        0.83      1.50 o 
  -5  -9   4      110.95      123.05      3.11 o 
  -4  -9   4       12.90        8.64      1.25 o 
  -3  -9   4      108.63       99.30      2.59 o 
  -2  -9   4       87.02       84.48      2.30 o 
  -1  -9   4       33.93       30.46      3.92 o 
   0  -9   4        6.83        7.63      0.94 o 
   1  -9   4       29.65       24.18      1.41 o 
   2  -9   4      575.46      562.63      6.72 o 
   3  -9   4       11.53        8.93      2.67 o 
   4  -9   4      155.88      161.92      3.65 o 
   5  -9   4        0.01       -1.00      1.50 o 
   6  -9   4        3.04        3.17      1.67 o 
   7  -9   4       15.92       17.17      2.67 o 
   8  -9   4        3.97        1.50      1.83 o 
  -8  -8   4        0.00       -0.17      1.50 o 
  -7  -8   4        0.04        0.83      1.50 o 
  -6  -8   4       35.99       41.18      2.83 o 
  -5  -8   4       32.73       28.66      1.76 o 
  -4  -8   4      312.90      308.84      4.67 o 
  -3  -8   4        8.25       12.00      4.17 o 
  -2  -8   4      239.14      268.98      3.89 o 
  -1  -8   4       68.16       84.73      2.11 o 
   0  -8   4      206.97      203.67      3.29 o 
   1  -8   4      119.01      121.23      2.59 o 
   2  -8   4      149.29      146.62      3.00 o 
   3  -8   4      199.52      203.24      5.17 o 
   4  -8   4     1012.83      960.39     11.17 o 
   5  -8   4       20.94       26.68      2.67 o 
   6  -8   4      305.66      295.44      7.84 o 
   7  -8   4        6.15        6.34      2.00 o 
   8  -8   4       42.24       38.18      3.50 o 
  -9  -7   4       76.48       69.19      4.17 o 
  -8  -7   4        0.37        0.50      1.67 o 
  -7  -7   4        2.35        3.33      1.67 o 
  -6  -7   4      116.74      112.04      4.33 o 
  -5  -7   4        0.98        1.08      0.76 o 
  -4  -7   4      317.42      325.84      8.25 o 
  -3  -7   4       35.37       25.30      1.23 o 
  -2  -7   4        6.20        9.84      0.92 o 
  -1  -7   4      247.04      283.92      3.77 o 
   0  -7   4      407.23      427.77      5.09 o 
   1  -7   4     1738.62     1793.81     20.92 o 
   2  -7   4        8.95        5.14      0.76 o 
   3  -7   4      184.46      186.91      3.42 o 
   4  -7   4      444.13      432.16      8.34 o 
   5  -7   4      320.50      332.96      7.67 o 
   6  -7   4       41.97       42.68      3.17 o 
   7  -7   4      146.65      144.55      5.84 o 
   8  -7   4       33.90       36.01      3.33 o 
   9  -7   4        2.34        1.17      1.83 o 
  -9  -6   4        1.29        0.50      1.67 o 
  -8  -6   4        2.46        2.83      1.67 o 
  -7  -6   4       20.92       16.84      2.33 o 
  -6  -6   4        2.36        2.67      1.33 o 
  -5  -6   4        2.38        1.67      1.17 o 
  -4  -6   4      486.89      485.40      6.75 o 
  -3  -6   4      464.80      471.97      5.03 o 
  -2  -6   4      121.31      124.25      2.23 o 
  -1  -6   4        8.23       12.33      0.76 o 
   0  -6   4      163.87      159.28      2.59 o 
   1  -6   4      329.84      315.78      4.00 o 
   2  -6   4        3.21        0.00      0.47 o 
   3  -6   4      352.58      328.12      6.50 o 
   4  -6   4      343.20      324.29      6.84 o 
   5  -6   4     1064.71      996.54     14.67 o 
   6  -6   4        2.62        0.33      1.50 o 
   7  -6   4        0.52       -0.17      1.67 o 
   8  -6   4        6.23        5.50      2.33 o 
   9  -6   4       87.35       74.19      4.84 o 
  -9  -5   4        1.27        3.17      1.83 o 
  -8  -5   4       34.82       39.51      3.33 o 
  -7  -5   4      216.76      224.92      6.34 o 
  -6  -5   4      349.11      332.79      7.34 o 
  -5  -5   4      106.09       99.28      2.24 o 
  -4  -5   4      350.31      355.83      4.17 o 
  -3  -5   4       84.23       95.58      1.84 o 
  -2  -5   4      234.97      252.92      3.08 o 
  -1  -5   4        0.37        2.21      0.40 o 
   0  -5   4     1901.37     1875.31     14.02 o 
   1  -5   4      153.88      177.00      2.65 o 
   2  -5   4      445.74      445.89      5.59 o 
   3  -5   4      749.66      775.12     10.84 o 
   4  -5   4       76.79       72.69      3.17 o 
   5  -5   4       49.47       55.02      3.17 o 
   6  -5   4       89.56       91.03      4.17 o 
   7  -5   4      126.33      113.54      5.00 o 
   8  -5   4       38.59       36.35      3.50 o 
   9  -5   4        8.28       10.17      2.67 o 
 -10  -4   4       43.05       40.68      3.67 o 
  -9  -4   4       20.66       20.01      2.67 o 
  -8  -4   4        0.11        0.50      1.50 o 
  -7  -4   4      163.45      153.06      5.17 o 
  -6  -4   4      811.70      757.62     11.84 o 
  -5  -4   4      433.84      465.42     10.17 o 
  -4  -4   4        0.79        1.43      0.52 o 
  -3  -4   4       49.43       37.46      3.08 o 
  -2  -4   4      446.40      464.24      3.52 o 
  -1  -4   4      740.53      724.52      4.89 o 
   0  -4   4       63.57       68.96      1.40 o 
   1  -4   4      418.10      359.30      5.34 o 
   2  -4   4        0.25        9.50      1.17 o 
   3  -4   4      851.75      772.62     10.67 o 
   4  -4   4      447.61      473.34      8.17 o 
   5  -4   4       89.09       76.36      3.33 o 
   6  -4   4       36.68       38.35      3.17 o 
   7  -4   4      193.32      182.73      6.00 o 
   8  -4   4        3.00        0.00      1.67 o 
   9  -4   4       56.94       50.19      4.17 o 
 -10  -3   4        0.37       -2.17      2.00 o 
  -9  -3   4       30.59       21.34      2.67 o 
  -8  -3   4       65.81       65.36      3.83 o 
  -7  -3   4      205.88      214.75      6.00 o 
  -6  -3   4        0.36        0.50      1.17 o 
  -5  -3   4        0.85        0.47      0.55 o 
  -4  -3   4       61.95       54.65      1.36 o 
  -3  -3   4      519.19      513.43      5.18 o 
  -2  -3   4     2630.95     2721.67     19.27 o 
  -1  -3   4     2284.50     2253.86     19.67 o 
   0  -3   4      161.34      180.35      4.33 o 
   1  -3   4     4229.02     4224.91     41.35 o 
   2  -3   4      480.65      474.18      7.00 o 
   3  -3   4     4641.21     4819.80     47.85 o 
   4  -3   4       73.14       83.36      3.33 o 
   5  -3   4       41.06       34.18      2.50 o 
   6  -3   4      326.94      306.95      7.17 o 
   7  -3   4       92.56       98.04      4.50 o 
   8  -3   4       21.36       17.84      2.67 o 
   9  -3   4        2.94        2.67      2.00 o 
 -10  -2   4       93.59      111.88      5.50 o 
  -9  -2   4       56.25       54.02      4.00 o 
  -8  -2   4        5.20        4.67      1.83 o 
  -7  -2   4      451.14      423.66      8.67 o 
  -6  -2   4        5.20        3.83      1.50 o 
  -5  -2   4       31.27       35.58      1.26 o 
  -4  -2   4     3670.80     3702.50     22.66 o 
  -3  -2   4     1720.34     1821.02     13.79 o 
  -2  -2   4     8939.88     8662.65     97.95 o 
  -1  -2   4      103.32      113.09      1.71 o 
   0  -2   4     3589.03     3613.83     36.26 o 
   1  -2   4      512.31      503.69      6.67 o 
   2  -2   4      787.24      757.95      9.50 o 
   3  -2   4       55.02       59.02      2.50 o 
   4  -2   4      199.36      178.07      4.50 o 
   5  -2   4      145.32      148.22      4.50 o 
   6  -2   4       31.14       27.68      2.50 o 
   7  -2   4      280.79      276.24      5.07 o 
   8  -2   4       45.18       49.69      3.67 o 
   9  -2   4        6.19        4.67      2.33 o 
 -10  -1   4       27.34       34.35      3.50 o 
  -9  -1   4       66.32       57.19      3.83 o 
  -8  -1   4        1.82        5.00      1.83 o 
  -7  -1   4       29.85       28.18      2.67 o 
  -5  -1   4        7.29        4.67      1.17 o 
  -4  -1   4     1195.50     1273.16     10.55 o 
  -3  -1   4        0.30        8.80      1.33 o 
  -2  -1   4     8278.84     8144.97     57.23 o 
  -1  -1   4     1106.08     1083.27      8.25 o 
   0  -1   4      384.93      396.15      5.17 o 
   1  -1   4      533.39      595.89      7.34 o 
   2  -1   4      418.54      401.65      5.84 o 
   3  -1   4      297.59      380.14      6.34 o 
   4  -1   4      242.70      218.92      5.00 o 
   5  -1   4      255.94      251.77      4.92 o 
   6  -1   4      137.86      136.09      3.24 o 
   7  -1   4      159.23      148.79      4.75 o 
   8  -1   4       52.70       53.53      2.14 o 
   9  -1   4        5.28        6.41      1.20 o 
 -10   0   4        5.85        2.50      2.00 o 
  -9   0   4        0.05        0.83      1.67 o 
  -8   0   4       39.69       41.85      3.17 o 
  -7   0   4      467.56      436.33      8.67 o 
  -6   0   4       16.72       15.84      2.00 o 
  -5   0   4      736.93      696.84      9.09 o 
  -4   0   4     4374.12     4351.21     34.26 o 
  -3   0   4      138.04      156.82      2.36 o 
  -2   0   4      311.91      303.76      3.24 o 
  -1   0   4      120.66      144.33      1.88 o 
   0   0   4     1350.31     1390.11     10.08 o 
   1   0   4      156.94      150.60      1.99 o 
   2   0   4      307.86      322.33      3.58 o 
   3   0   4      835.55      870.99     10.84 o 
   4   0   4      868.92      807.10      6.42 o 
   5   0   4        0.03       -0.66      0.67 o 
   6   0   4      162.40      155.36      2.85 o 
   7   0   4       69.25       71.54      2.18 o 
   8   0   4        1.98        0.61      0.95 o 
   9   0   4       14.29       14.82      1.47 o 
 -10   1   4        4.40        1.83      1.83 o 
  -9   1   4        8.85       10.00      2.33 o 
  -8   1   4       10.10        9.50      2.00 o 
  -7   1   4      208.85      218.41      6.00 o 
  -6   1   4      274.40      262.70      4.24 o 
  -5   1   4        1.69        2.80      1.08 o 
  -4   1   4       93.19       87.63      1.49 o 
  -3   1   4       29.88       18.02      0.71 o 
  -2   1   4        2.93        4.71      0.75 o 
  -1   1   4      920.75      964.01      6.05 o 
   0   1   4      354.15      402.22      3.56 o 
   1   1   4     9218.67     9337.58    201.99 o 
   2   1   4      473.43      432.17      5.25 o 
   3   1   4     2890.10     2969.20     40.93 o 
   4   1   4        6.35       10.40      0.76 o 
   5   1   4      289.07      273.85      3.46 o 
   6   1   4        3.41        3.44      0.86 o 
   7   1   4       27.33       30.30      1.57 o 
   8   1   4        0.73        2.20      0.95 o 
   9   1   4        0.83        0.43      1.05 o 
 -10   2   4        2.33        1.83      1.83 o 
  -9   2   4       47.46       52.69      3.67 o 
  -8   2   4       43.46       39.51      3.00 o 
  -7   2   4       84.95       89.53      3.83 o 
  -6   2   4       35.00       44.11      6.67 o 
  -5   2   4      170.42      166.37      3.06 o 
  -4   2   4      318.81      315.96      3.13 o 
  -3   2   4      628.58      635.80      4.71 o 
  -2   2   4      974.77     1059.55      6.80 o 
  -1   2   4      125.17      101.67      1.21 o 
   0   2   4       36.55       42.52      1.67 o 
   1   2   4      105.33      135.05      1.69 o 
   2   2   4        1.41        2.06      0.52 o 
   3   2   4      155.80      127.05      1.84 o 
   4   2   4      762.03      756.96      9.59 o 
   5   2   4      574.21      558.95      5.79 o 
   6   2   4        5.97        5.15      0.93 o 
   7   2   4        0.02       -0.67      0.79 o 
   8   2   4        1.55        0.50      1.50 o 
   9   2   4        7.21       10.17      2.33 o 
 -10   3   4       23.73       19.34      2.83 o 
  -9   3   4       37.76       33.85      3.17 o 
  -8   3   4       22.08       20.17      2.67 o 
  -7   3   4        2.38        2.33      1.50 o 
  -6   3   4      275.56      268.17      4.24 o 
  -5   3   4      127.89      135.12      2.17 o 
  -4   3   4        2.92        1.68      0.51 o 
  -3   3   4        1.30        3.40      0.48 o 
  -2   3   4      296.32      287.14      2.64 o 
  -1   3   4       13.15        4.44      0.67 o 
   0   3   4      250.75      236.09      4.50 o 
   1   3   4      508.61      547.20      8.00 o 
   2   3   4      692.04      735.60      6.60 o 
   3   3   4      411.29      423.01      3.77 o 
   4   3   4       15.65       14.72      1.09 o 
   5   3   4        7.66        5.50      1.50 o 
   6   3   4      107.39      122.71      4.84 o 
   7   3   4        6.21        6.84      2.00 o 
   8   3   4       31.67       34.01      3.17 o 
 -10   4   4       13.61       15.90      1.89 o 
  -9   4   4       23.24       20.79      2.75 o 
  -8   4   4        3.59        7.50      2.00 o 
  -7   4   4      100.30       95.72      2.77 o 
  -6   4   4       10.81       14.55      0.98 o 
  -5   4   4      289.57      305.74      5.30 o 
  -4   4   4       54.00       61.46      1.51 o 
  -3   4   4     1425.82     1534.09      8.48 o 
  -2   4   4        8.59       12.69      0.57 o 
  -1   4   4      150.82      220.07      3.92 o 
   0   4   4      827.36      884.00     11.34 o 
   1   4   4        9.60        4.50      1.00 o 
   2   4   4       66.01       62.52      2.67 o 
   3   4   4        4.58        8.67      1.50 o 
   4   4   4      226.34      224.58      5.84 o 
   5   4   4       66.96       61.36      3.33 o 
   6   4   4       19.68       27.01      2.67 o 
   7   4   4       96.57      116.71      5.00 o 
   8   4   4       26.04       33.35      3.33 o 
  -9   5   4       27.27       27.73      3.33 o 
  -8   5   4       35.42       36.83      2.30 o 
  -7   5   4       47.78       52.00      1.89 o 
  -6   5   4      438.88      440.62      4.08 o 
  -5   5   4       27.72       26.94      1.05 o 
  -4   5   4       40.70       30.20      1.00 o 
  -3   5   4      239.72      240.03      2.89 o 
  -2   5   4      621.23      607.57      6.25 o 
  -1   5   4       20.52       19.29      1.18 o 
   0   5   4      249.97      246.26      5.17 o 
   1   5   4      241.19      230.59      5.17 o 
   2   5   4      336.24      303.28      6.34 o 
   3   5   4        0.17        1.33      1.33 o 
   4   5   4      411.41      442.83      8.84 o 
   5   5   4       12.62        8.34      1.83 o 
   6   5   4      152.86      153.89      5.67 o 
   7   5   4        4.43        2.17      1.67 o 
  -9   6   4       15.86       15.11      1.82 o 
  -8   6   4        1.07        1.67      1.18 o 
  -7   6   4        2.99        4.49      0.82 o 
  -6   6   4       77.81       82.36      1.79 o 
  -5   6   4       77.60       69.94      1.52 o 
  -4   6   4     1006.38     1003.50      9.37 o 
  -3   6   4      150.50      153.27      2.89 o 
  -2   6   4      664.03      694.37      7.13 o 
  -1   6   4      602.55      587.71      6.42 o 
   0   6   4      624.78      605.39      9.50 o 
   1   6   4       75.24       69.69      3.17 o 
   2   6   4      128.52      116.04      4.00 o 
   3   6   4       32.68       35.35      2.67 o 
   4   6   4       54.11       58.02      3.50 o 
   5   6   4        5.62        2.83      1.67 o 
   6   6   4       10.12        7.50      2.17 o 
   7   6   4       71.29       72.86      4.33 o 
  -7   7   4      115.92      126.05      4.67 o 
  -6   7   4       43.98       44.02      2.83 o 
  -5   7   4      132.10      134.01      3.06 o 
  -4   7   4       22.40       22.27      1.41 o 
  -3   7   4      729.77      736.70      7.71 o 
  -2   7   4       28.54       36.51      1.65 o 
  -1   7   4      272.24      288.38      4.29 o 
   0   7   4        0.80        2.33      1.33 o 
   1   7   4      151.30      142.39      4.67 o 
   2   7   4        2.20        3.67      1.50 o 
   3   7   4       14.21       12.17      2.00 o 
   4   7   4       71.96       67.36      3.67 o 
   5   7   4       45.65       49.02      3.50 o 
   6   7   4        2.04        4.33      1.83 o 
  -7   8   4        9.71       10.17      2.00 o 
  -6   8   4       12.35       11.34      1.83 o 
  -5   8   4        0.00       -1.67      1.17 o 
  -4   8   4       84.47       75.19      3.50 o 
  -3   8   4       60.98       71.49      2.28 o 
  -2   8   4        0.27        0.92      0.92 o 
  -1   8   4       15.93       16.92      1.35 o 
   0   8   4        0.38        0.33      1.17 o 
   1   8   4       20.10       18.34      2.17 o 
   2   8   4       71.76       70.86      3.67 o 
   3   8   4       52.47       41.52      3.17 o 
   4   8   4        0.10       -0.33      1.33 o 
   5   8   4       94.06       95.04      4.67 o 
   6   8   4       35.87       37.18      3.33 o 
  -7   9   4       50.03       53.19      3.67 o 
  -6   9   4       32.74       34.85      3.00 o 
  -5   9   4       52.41       54.02      3.33 o 
  -4   9   4        0.11        1.00      1.50 o 
  -3   9   4       38.37       42.85      3.00 o 
  -2   9   4        0.05       -0.33      1.17 o 
  -1   9   4        5.00        3.58      1.00 o 
   0   9   4        7.23        4.84      1.67 o 
   1   9   4        0.09        0.50      1.33 o 
   2   9   4       84.30       70.86      3.83 o 
   3   9   4        4.48        0.83      1.67 o 
   4   9   4        5.11        4.17      2.00 o 
   5   9   4        6.41        4.67      2.00 o 
  -6  10   4        8.31        9.34      2.17 o 
  -5  10   4      120.39      137.72      5.34 o 
  -4  10   4       56.30       47.02      3.17 o 
  -3  10   4       22.27       22.01      2.50 o 
  -2  10   4        7.79        7.84      2.00 o 
  -1  10   4      172.50      180.40      6.00 o 
   0  10   4       28.06       28.68      2.83 o 
   1  10   4       38.69       37.68      3.17 o 
   2  10   4       55.01       58.86      3.83 o 
   3  10   4        0.01       -2.25      1.50 o 
   4  10   4        8.45        9.17      2.33 o 
  -5  11   4        7.82        5.84      2.00 o 
  -4  11   4       35.58       39.68      3.33 o 
  -3  11   4        1.31        6.67      2.00 o 
  -2  11   4      158.81      155.72      5.67 o 
  -1  11   4        0.20       -0.83      1.50 o 
   0  11   4      165.41      160.39      5.84 o 
   1  11   4        6.80        8.00      2.17 o 
  -2  12   4        8.55        6.84      2.17 o 
  -1  12   4       14.37       16.17      2.67 o 
  -2 -14   5        3.01        4.50      1.67 o 
  -1 -14   5       22.25       22.34      2.67 o 
   0 -14   5       28.10       31.85      3.00 o 
   1 -14   5       31.20       37.18      3.17 o 
   2 -14   5       22.89       29.84      3.00 o 
   3 -14   5       38.72       39.35      3.50 o 
  -3 -13   5       55.76       56.35      3.50 o 
  -2 -13   5       14.09       12.50      2.00 o 
  -1 -13   5        6.05       14.51      2.00 o 
   0 -13   5       11.76        9.97      1.35 o 
   1 -13   5        0.37       -1.00      0.94 o 
   2 -13   5        0.10        1.00      1.50 o 
   3 -13   5        2.11        4.08      1.18 o 
   4 -13   5       34.90       39.02      2.36 o 
   5 -13   5       30.65       32.58      2.30 o 
  -3 -12   5        0.20        0.90      2.17 o 
  -2 -12   5       10.51       11.00      1.33 o 
  -1 -12   5       85.94       88.10      2.77 o 
   0 -12   5       60.70       60.77      2.36 o 
   1 -12   5       33.84       31.95      1.89 o 
   2 -12   5        0.00        0.51      1.92 o 
   3 -12   5       27.53       20.40      2.75 o 
   4 -12   5       22.33       27.78      2.00 o 
   5 -12   5        2.53        3.95      1.67 o 
   6 -12   5       32.99       33.35      3.33 o 
  -6 -11   5        1.63       -0.50      1.67 o 
  -5 -11   5        5.80       11.00      2.00 o 
  -4 -11   5      122.44      127.38      4.84 o 
  -3 -11   5      287.02      294.64      8.42 o 
  -2 -11   5       20.16       17.82      1.47 o 
  -1 -11   5      430.44      450.75      6.13 o 
   0 -11   5        1.85        2.25      0.94 o 
   1 -11   5      238.12      224.34      4.24 o 
   2 -11   5       12.78       12.90      1.35 o 
   3 -11   5        3.47        3.85      0.92 o 
   4 -11   5       59.78       56.35      2.48 o 
   5 -11   5       49.32       53.35      3.67 o 
   6 -11   5        3.59        2.67      2.00 o 
   7 -11   5        4.62        3.33      2.17 o 
  -7 -10   5       29.70       36.18      3.17 o 
  -6 -10   5       95.33      102.04      4.50 o 
  -5 -10   5      183.54      184.57      5.84 o 
  -4 -10   5      131.47      142.55      3.28 o 
  -3 -10   5      188.12      175.65      3.53 o 
  -2 -10   5       12.74        8.74      1.00 o 
  -1 -10   5       95.10       79.90      2.35 o 
   0 -10   5        0.04        1.00      1.08 o 
   1 -10   5      301.41      279.62      4.54 o 
   2 -10   5      275.64      252.33      4.42 o 
   3 -10   5        0.62        1.70      0.88 o 
   4 -10   5      301.81      302.67      5.25 o 
   5 -10   5       30.04       30.18      2.83 o 
   6 -10   5       27.82       32.18      3.17 o 
   7 -10   5        6.18        1.67      1.83 o 
  -8  -9   5        3.16        4.50      2.00 o 
  -7  -9   5        0.09        2.83      1.50 o 
  -6  -9   5        1.86        2.33      1.67 o 
  -5  -9   5       66.97       70.19      3.67 o 
  -4  -9   5       43.94       45.77      1.92 o 
  -3  -9   5       11.50       16.64      1.28 o 
  -2  -9   5        3.82        2.98      0.83 o 
  -1  -9   5      219.37      197.86      3.46 o 
   0  -9   5      325.44      318.01      4.59 o 
   1  -9   5      112.35      108.61      2.70 o 
   2  -9   5     1294.01     1259.90     11.73 o 
   3  -9   5      144.43      133.04      3.18 o 
   4  -9   5      357.54      331.79      7.67 o 
   5  -9   5      197.13      184.74      6.00 o 
   6  -9   5      124.25      121.21      5.34 o 
   7  -9   5        1.08        5.67      2.00 o 
   8  -9   5        4.83        1.17      2.00 o 
  -8  -8   5        3.27        5.67      2.00 o 
  -7  -8   5       27.70       28.51      2.67 o 
  -6  -8   5      234.57      246.43      6.67 o 
  -5  -8   5        4.93        2.67      1.50 o 
  -4  -8   5       16.10       22.30      2.50 o 
  -3  -8   5       95.30      107.61      2.44 o 
  -2  -8   5        0.86        0.20      0.67 o 
  -1  -8   5      453.23      462.12      5.34 o 
   0  -8   5       35.09       30.71      1.40 o 
   1  -8   5       25.16       28.78      2.25 o 
   2  -8   5      170.77      167.22      4.00 o 
   3  -8   5      301.91      281.60      4.54 o 
   4  -8   5       20.30       22.84      2.33 o 
   5  -8   5       21.25       24.18      2.50 o 
   6  -8   5       47.75       52.69      3.50 o 
   7  -8   5      146.02      134.05      5.67 o 
   8  -8   5        1.58        2.50      2.00 o 
  -9  -7   5       24.57       33.85      3.33 o 
  -8  -7   5       14.46       13.34      2.33 o 
  -7  -7   5        0.41       -0.67      1.50 o 
  -6  -7   5      247.67      218.92      6.00 o 
  -5  -7   5      149.88      140.55      4.50 o 
  -4  -7   5       10.10       11.64      1.04 o 
  -3  -7   5       54.34       43.72      1.48 o 
  -2  -7   5      398.90      377.00      4.44 o 
  -1  -7   5      467.38      465.83      9.42 o 
   0  -7   5      101.02       92.49      2.11 o 
   1  -7   5       55.55       53.64      4.84 o 
   2  -7   5     1051.57     1031.66      9.66 o 
   3  -7   5      299.88      304.95      6.67 o 
   4  -7   5      360.25      332.46      7.34 o 
   5  -7   5      974.96      905.84     14.17 o 
   6  -7   5       37.46       32.35      3.00 o 
   7  -7   5       64.79       54.85      3.83 o 
   8  -7   5        0.01       -0.83      1.83 o 
  -9  -6   5        3.99        3.17      1.83 o 
  -8  -6   5      107.11      107.37      4.84 o 
  -7  -6   5        0.59        1.00      1.50 o 
  -6  -6   5       13.66       12.17      1.83 o 
  -5  -6   5      191.02      192.91      5.17 o 
  -4  -6   5      117.29       96.65      4.25 o 
  -3  -6   5      142.77      131.52      2.28 o 
  -2  -6   5       78.51       86.72      1.84 o 
  -1  -6   5      847.03      798.64      7.22 o 
   0  -6   5      636.24      598.59      5.93 o 
   1  -6   5      627.15      596.57      6.12 o 
   2  -6   5       59.25       66.36      2.67 o 
   3  -6   5      346.21      364.14      7.17 o 
   4  -6   5      493.89      465.01      8.67 o 
   5  -6   5       55.08       55.02      3.17 o 
   6  -6   5      151.06      133.22      5.00 o 
   7  -6   5      124.80      116.04      5.17 o 
   8  -6   5        3.15        2.17      2.00 o 
   9  -6   5        0.88        2.33      2.17 o 
  -9  -5   5        0.95       -1.67      1.50 o 
  -8  -5   5       11.69        7.67      2.00 o 
  -7  -5   5      144.78      149.89      5.17 o 
  -6  -5   5        4.62        8.50      1.67 o 
  -5  -5   5      102.53       85.53      3.50 o 
  -4  -5   5      797.65      769.30     12.92 o 
  -3  -5   5      641.61      620.04      7.92 o 
  -2  -5   5        2.65        2.95      0.36 o 
  -1  -5   5      147.82      149.02      1.72 o 
   0  -5   5      116.85      111.88      1.77 o 
   1  -5   5      682.15      673.89     13.25 o 
   2  -5   5      606.90      638.07      9.50 o 
   3  -5   5      122.32      104.71      3.50 o 
   4  -5   5      495.93      441.50      8.17 o 
   5  -5   5      269.53      258.76      6.50 o 
   6  -5   5      104.45       93.03      4.17 o 
   7  -5   5        5.56        7.00      2.00 o 
   8  -5   5       30.11       34.35      3.33 o 
   9  -5   5        0.02        0.83      2.00 o 
 -10  -4   5        0.01        1.50      1.83 o 
  -9  -4   5       82.36       85.03      4.50 o 
  -8  -4   5       10.12        8.84      2.17 o 
  -7  -4   5       35.81       35.85      2.83 o 
  -6  -4   5      369.90      395.65      8.00 o 
  -5  -4   5      114.45      117.71      4.00 o 
  -4  -4   5      456.13      481.80      4.72 o 
  -3  -4   5     1536.14     1575.60     12.49 o 
  -2  -4   5        0.40        4.42      0.59 o 
  -1  -4   5      400.11      360.48      2.95 o 
   0  -4   5        8.58        7.27      0.55 o 
   1  -4   5      679.65      746.46      6.36 o 
   2  -4   5      386.49      342.29      6.00 o 
   3  -4   5        7.04        1.50      1.00 o 
   4  -4   5      498.69      469.01      8.34 o 
   5  -4   5      259.63      265.10      6.34 o 
   6  -4   5       89.35       85.53      4.00 o 
   7  -4   5        2.88        0.17      1.67 o 
   8  -4   5       65.18       68.86      4.17 o 
   9  -4   5       21.93       20.17      3.00 o 
 -10  -3   5        5.30        5.34      2.33 o 
  -9  -3   5       59.94       56.52      4.00 o 
  -8  -3   5       35.94       37.01      3.17 o 
  -7  -3   5       52.65       48.52      3.17 o 
  -6  -3   5       57.71       48.52      3.00 o 
  -5  -3   5       23.25       30.51      2.33 o 
  -4  -3   5      243.94      185.20      3.12 o 
  -3  -3   5      411.37      363.94      4.50 o 
  -2  -3   5      661.84      876.11     13.59 o 
  -1  -3   5      838.98      904.16     13.17 o 
   0  -3   5       14.68        7.61      0.55 o 
   1  -3   5      204.65      217.25      4.17 o 
   2  -3   5      286.30      250.93      4.67 o 
   3  -3   5        5.03        5.67      1.17 o 
   4  -3   5       47.31       62.52      2.83 o 
   5  -3   5      934.60      951.69     13.67 o 
   6  -3   5       34.73       49.69      3.17 o 
   7  -3   5        6.47       11.50      2.17 o 
   8  -3   5        3.78        2.67      2.00 o 
   9  -3   5       33.49       35.18      3.50 o 
 -10  -2   5       24.47       25.84      3.17 o 
  -9  -2   5        0.78        1.17      1.83 o 
  -8  -2   5        8.69        9.17      2.00 o 
  -7  -2   5       15.96       18.17      2.17 o 
  -6  -2   5      728.75      715.10     11.17 o 
  -5  -2   5      222.83      221.60      3.65 o 
  -4  -2   5      124.62       89.53      2.18 o 
  -3  -2   5      582.52      641.78      6.19 o 
  -2  -2   5      145.54      126.65      2.12 o 
  -1  -2   5      180.37      182.19      2.41 o 
   0  -2   5      374.75      395.48      5.59 o 
   1  -2   5       17.47       24.34      1.33 o 
   2  -2   5      826.92      787.55      7.07 o 
   3  -2   5      195.58      207.58      4.50 o 
   4  -2   5        0.13        2.33      1.00 o 
   5  -2   5       63.03       58.36      3.00 o 
   6  -2   5       13.39       20.01      2.33 o 
   7  -2   5      119.76      123.71      5.00 o 
   8  -2   5        0.55        1.00      1.83 o 
   9  -2   5        0.88        2.05      1.28 o 
 -10  -1   5        1.61       -0.33      1.83 o 
  -9  -1   5       15.46        7.84      2.17 o 
  -8  -1   5      139.65      142.39      5.34 o 
  -7  -1   5       81.80       66.86      3.50 o 
  -6  -1   5      595.44      602.73     10.00 o 
  -5  -1   5       64.61       66.74      2.06 o 
  -4  -1   5       71.26       66.65      1.88 o 
  -3  -1   5      305.05      309.78      4.92 o 
  -2  -1   5      313.87      372.26      3.95 o 
  -1  -1   5     1822.23     1698.52     12.56 o 
   0  -1   5       23.48       39.04      1.00 o 
   1  -1   5       94.46      133.85      2.06 o 
   2  -1   5        3.96       14.67      1.17 o 
   3  -1   5      264.86      267.27      5.17 o 
   4  -1   5       38.52       43.52      2.50 o 
   5  -1   5      195.75      187.90      5.17 o 
   6  -1   5      183.21      177.65      3.89 o 
   7  -1   5       10.62       10.26      1.47 o 
   8  -1   5        0.01       -0.92      1.75 o 
   9  -1   5        0.40        1.39      1.23 o 
 -10   0   5        5.27        0.83      1.83 o 
  -9   0   5        0.35       -1.00      1.67 o 
  -8   0   5        3.58        5.00      1.67 o 
  -7   0   5       50.78       37.68      3.00 o 
  -6   0   5       36.02       34.04      3.50 o 
  -5   0   5      280.16      287.45      4.13 o 
  -4   0   5      210.72      265.18      4.50 o 
  -3   0   5     1149.27     1043.56     10.59 o 
  -2   0   5     2083.85     2275.08     16.39 o 
  -1   0   5     1312.36     1238.78      7.66 o 
   0   0   5        5.05       13.81      0.64 o 
   1   0   5     1548.26     1455.02     19.09 o 
   2   0   5      550.95      590.53      5.76 o 
   3   0   5     2201.47     2279.20     17.32 o 
   4   0   5       45.03       38.17      3.67 o 
   5   0   5       97.18       95.62      2.65 o 
   6   0   5        1.55       -0.02      1.08 o 
   7   0   5      134.08      134.82      3.65 o 
   8   0   5        0.51        0.12      1.12 o 
   9   0   5        5.15        4.32      1.52 o 
 -10   1   5        0.20       -1.83      1.67 o 
  -9   1   5       16.20       17.01      2.50 o 
  -8   1   5      282.27      269.93      7.17 o 
  -7   1   5       85.22       74.53      3.67 o 
  -6   1   5      151.21      146.06      3.18 o 
  -5   1   5      232.71      223.71      3.65 o 
  -4   1   5       43.00       50.12      1.17 o 
  -3   1   5     1102.65     1139.57      8.13 o 
  -2   1   5      246.69      247.96      2.32 o 
  -1   1   5       10.14        7.27      0.57 o 
   0   1   5      673.33      733.29      5.98 o 
   1   1   5      377.99      402.85      4.00 o 
   2   1   5        3.97        3.44      0.52 o 
   3   1   5        1.28        4.34      1.92 o 
   4   1   5       91.67       87.06      3.83 o 
   5   1   5      245.26      239.98      3.33 o 
   6   1   5        8.74        9.58      1.08 o 
   7   1   5        1.63        2.24      0.93 o 
   8   1   5       34.89       31.51      3.00 o 
 -10   2   5        0.18        0.83      1.83 o 
  -9   2   5       83.63       87.70      4.67 o 
  -8   2   5       31.15       28.68      2.67 o 
  -7   2   5      236.68      232.84      5.25 o 
  -6   2   5       84.98       91.46      2.59 o 
  -5   2   5       56.13       55.63      1.37 o 
  -4   2   5       85.09       79.22      1.52 o 
  -3   2   5      638.18      598.66      4.57 o 
  -2   2   5      245.64      277.76      2.61 o 
  -1   2   5      547.05      541.91      4.02 o 
   0   2   5      259.27      257.26      4.67 o 
   1   2   5       96.90      123.60      2.50 o 
   2   2   5      636.51      606.32      5.69 o 
   3   2   5       69.85       66.35      2.08 o 
   4   2   5       56.01       48.54      1.80 o 
   5   2   5      303.25      301.87      4.75 o 
   6   2   5       61.04       56.35      3.33 o 
   7   2   5       63.29       55.35      3.50 o 
   8   2   5        9.89        8.34      2.17 o 
 -10   3   5        2.09        2.00      1.83 o 
  -9   3   5       12.68       10.17      2.17 o 
  -8   3   5        3.52        1.00      1.50 o 
  -7   3   5       94.10       98.37      2.89 o 
  -6   3   5       87.21       86.49      2.53 o 
  -5   3   5      194.08      193.77      2.64 o 
  -4   3   5     2585.90     2528.68     15.27 o 
  -3   3   5      484.20      465.18      3.93 o 
  -2   3   5      840.69      835.29      5.84 o 
  -1   3   5       65.40       56.09      0.85 o 
   0   3   5      163.43      152.72      3.67 o 
   1   3   5      208.77      203.24      4.67 o 
   2   3   5       47.73       46.02      2.33 o 
   3   3   5       48.94       48.02      2.67 o 
   4   3   5        5.10       14.84      1.83 o 
   5   3   5       95.77       95.37      4.00 o 
   6   3   5      124.79      125.21      5.00 o 
   7   3   5       26.97       33.01      3.17 o 
   8   3   5       10.03        8.67      2.33 o 
  -9   4   5        0.87        1.50      1.67 o 
  -8   4   5       77.55       72.53      3.83 o 
  -7   4   5       79.96       90.81      2.82 o 
  -6   4   5      648.75      646.34      5.86 o 
  -5   4   5        0.15        0.66      0.71 o 
  -4   4   5      787.89      784.34      6.12 o 
  -3   4   5       87.72       87.11      1.59 o 
  -2   4   5      158.77      143.33      2.65 o 
  -1   4   5       95.29       82.46      2.06 o 
   0   4   5       87.07      101.70      3.17 o 
   1   4   5      367.95      342.46      6.34 o 
   2   4   5      683.40      682.59     10.50 o 
   3   4   5       79.49       86.03      3.50 o 
   4   4   5       21.66       20.84      2.17 o 
   5   4   5      242.95      254.09      6.84 o 
   6   4   5       79.77       80.70      4.17 o 
   7   4   5        1.93       -1.67      1.50 o 
  -9   5   5        1.49        2.99      2.08 o 
  -8   5   5      152.95      155.10      4.78 o 
  -7   5   5        0.03       -0.01      0.83 o 
  -6   5   5        5.08        7.12      2.20 o 
  -5   5   5       43.01       43.48      1.25 o 
  -4   5   5      134.55      128.34      2.65 o 
  -3   5   5       34.56       36.71      1.47 o 
  -2   5   5        0.08       -0.35      1.08 o 
  -1   5   5      973.67      984.62      9.14 o 
   0   5   5      127.39      134.38      4.00 o 
   1   5   5      712.12      667.75     10.17 o 
   2   5   5      188.36      167.56      4.84 o 
   3   5   5      595.59      553.37      9.84 o 
   4   5   5      217.63      207.41      6.00 o 
   5   5   5       69.71       74.36      4.00 o 
   6   5   5      150.14      144.89      5.67 o 
   7   5   5        7.58        7.34      2.00 o 
  -9   6   5        0.94        0.44      1.42 o 
  -7   6   5        2.86        1.67      1.33 o 
  -6   6   5      493.76      481.15      6.19 o 
  -5   6   5        1.17        0.25      0.83 o 
  -4   6   5       56.86       56.95      2.00 o 
  -3   6   5      209.69      208.32      3.59 o 
  -2   6   5        0.88        1.37      0.76 o 
  -1   6   5      134.76      129.98      2.83 o 
   0   6   5        0.25        1.83      1.17 o 
   1   6   5       13.89       12.84      1.67 o 
   2   6   5       11.86       10.84      1.83 o 
   3   6   5      141.92      117.54      4.50 o 
   4   6   5        8.89        8.67      1.83 o 
   5   6   5       35.23       36.51      3.17 o 
   6   6   5       11.49        9.00      2.17 o 
  -6   7   5        8.19        9.50      1.83 o 
  -5   7   5       25.78       28.26      1.65 o 
  -4   7   5       61.05       60.84      3.67 o 
  -3   7   5        1.99        1.59      0.88 o 
  -2   7   5       22.03       19.94      1.41 o 
  -1   7   5      500.18      475.08      6.06 o 
   0   7   5      357.48      392.31      8.00 o 
   1   7   5      387.49      379.14      8.00 o 
   2   7   5       18.86       18.67      2.33 o 
   3   7   5       96.71      101.04      4.33 o 
   4   7   5        1.06        4.84      1.83 o 
   5   7   5       29.44       27.18      2.83 o 
   6   7   5       10.18       12.34      2.33 o 
  -6   8   5       21.10       17.84      2.33 o 
  -5   8   5       20.85       25.68      2.50 o 
  -4   8   5      232.43      235.59      6.17 o 
  -3   8   5      285.50      288.31      4.65 o 
  -2   8   5      413.18      417.23      5.83 o 
  -1   8   5      177.62      173.53      3.92 o 
   0   8   5      292.15      289.94      7.00 o 
   1   8   5        3.53        5.17      1.67 o 
   2   8   5      152.68      146.55      5.34 o 
   3   8   5        3.73        2.00      1.67 o 
   4   8   5       50.74       56.02      3.83 o 
   5   8   5       23.07       17.17      2.50 o 
  -6   9   5       17.42       19.51      2.50 o 
  -5   9   5        1.45        3.83      1.50 o 
  -4   9   5       91.92       91.20      4.17 o 
  -3   9   5        4.13        1.67      1.50 o 
  -2   9   5       57.32       71.03      3.83 o 
  -1   9   5       38.81       31.66      1.84 o 
   0   9   5       28.83       28.18      2.67 o 
   1   9   5       23.23       25.84      2.67 o 
   2   9   5       42.42       45.18      3.33 o 
   3   9   5       24.94       23.01      2.83 o 
   4   9   5      103.56      107.71      5.00 o 
  -5  10   5        0.11       -0.17      1.50 o 
  -4  10   5       15.98       19.67      2.50 o 
  -3  10   5      169.95      171.06      6.00 o 
  -2  10   5       17.67       25.01      2.67 o 
  -1  10   5       24.20       23.84      2.67 o 
   0  10   5        3.98        3.67      1.67 o 
   1  10   5       16.56       15.51      2.50 o 
   2  10   5        5.50        2.67      2.00 o 
   3  10   5        1.54        1.33      1.67 o 
  -4  11   5        4.08        3.17      2.00 o 
  -3  11   5       28.28       30.84      3.17 o 
  -2  11   5        5.12       10.17      2.17 o 
  -1  11   5        3.34        3.00      1.83 o 
   0  11   5        5.29        4.17      2.17 o 
   1  11   5       15.72       11.50      2.33 o 
  -2 -14   6       78.76       73.03      4.00 o 
  -1 -14   6        0.48        2.50      1.67 o 
   0 -14   6       22.69       24.73      1.88 o 
   1 -14   6        1.48        1.42      1.16 o 
   2 -14   6        0.63        0.87      1.12 o 
   3 -14   6        0.39        1.70      1.23 o 
  -3 -13   6       58.17       65.69      3.83 o 
  -2 -13   6        9.74       10.04      1.35 o 
  -1 -13   6        0.84       -0.05      1.08 o 
   0 -13   6        9.11       11.07      1.35 o 
   1 -13   6        4.59        6.13      1.33 o 
   2 -13   6       18.30       18.33      1.71 o 
   3 -13   6       97.56       88.10      3.07 o 
   4 -13   6        0.19        1.10      1.33 o 
   5 -13   6       74.86       85.03      4.84 o 
  -5 -12   6       27.29       29.84      3.00 o 
  -4 -12   6        0.16        1.67      1.50 o 
  -3 -12   6        3.50        4.33      1.67 o 
  -2 -12   6       14.27       16.12      1.47 o 
  -1 -12   6        2.00        2.42      0.94 o 
   0 -12   6       41.64       41.44      2.00 o 
   1 -12   6       90.02       86.24      2.77 o 
   2 -12   6      105.23      113.81      3.24 o 
   3 -12   6       44.74       48.05      1.89 o 
   4 -12   6       13.03       15.66      2.83 o 
   5 -12   6        9.70        9.00      2.33 o 
   6 -12   6       28.61       25.51      3.00 o 
  -6 -11   6        0.37        2.00      1.83 o 
  -5 -11   6        3.51        5.67      1.83 o 
  -4 -11   6        6.84        8.00      1.83 o 
  -3 -11   6       30.14       22.34      2.33 o 
  -2 -11   6        3.79        5.11      1.04 o 
  -1 -11   6       77.96       80.45      2.47 o 
   0 -11   6      147.10      148.43      3.36 o 
   1 -11   6       86.93       77.87      2.53 o 
   2 -11   6       14.60       15.76      2.00 o 
   3 -11   6      267.45      247.56      4.76 o 
   4 -11   6        2.31        3.62      1.12 o 
   5 -11   6       23.67       25.18      2.83 o 
   6 -11   6        3.46        3.00      2.00 o 
  -7 -10   6        5.15        6.00      2.00 o 
  -6 -10   6       98.68      102.20      4.67 o 
  -5 -10   6       72.06       77.86      4.00 o 
  -4 -10   6       21.23       21.67      2.50 o 
  -3 -10   6       54.35       60.10      2.16 o 
  -2 -10   6       23.23       21.53      1.50 o 
  -1 -10   6        4.89        2.69      0.80 o 
   0 -10   6       20.35       22.84      1.47 o 
   1 -10   6        2.03        2.40      0.88 o 
   2 -10   6        2.58        6.80      1.12 o 
   3 -10   6        0.06       -0.67      0.83 o 
   4 -10   6        7.92        5.00      1.67 o 
   5 -10   6      113.72      110.87      5.00 o 
   6 -10   6       14.98       15.51      2.50 o 
   7 -10   6       11.03       12.84      2.67 o 
  -8  -9   6       91.21       92.70      4.67 o 
  -7  -9   6       89.31       94.54      4.50 o 
  -6  -9   6        0.02        0.83      1.33 o 
  -5  -9   6       28.68       33.18      2.83 o 
  -4  -9   6       30.77       30.68      2.67 o 
  -3  -9   6        0.52        0.21      0.68 o 
  -2  -9   6      152.32      155.16      3.08 o 
  -1  -9   6        5.91        9.58      1.50 o 
   0  -9   6      885.85      864.45      8.70 o 
   1  -9   6       25.95       26.14      1.59 o 
   2  -9   6       86.47       81.06      2.83 o 
   3  -9   6      189.17      185.28      6.00 o 
   4  -9   6        3.11        3.33      1.67 o 
   5  -9   6        0.01        1.50      1.50 o 
   6  -9   6      211.34      187.74      6.50 o 
   7  -9   6       23.51       14.51      2.67 o 
  -8  -8   6        4.84        5.67      2.00 o 
  -7  -8   6       10.07       11.00      2.00 o 
  -6  -8   6       20.80       10.50      2.00 o 
  -5  -8   6      114.53      112.88      4.50 o 
  -4  -8   6       23.68       17.34      2.17 o 
  -3  -8   6      985.31      984.42      9.11 o 
  -2  -8   6     1622.58     1577.44     17.01 o 
  -1  -8   6      167.91      174.78      3.04 o 
   0  -8   6      511.86      510.01      5.93 o 
   1  -8   6       74.39       74.13      2.11 o 
   2  -8   6        3.64        4.30      0.88 o 
   3  -8   6      115.19      105.21      4.00 o 
   4  -8   6        8.09        5.50      1.67 o 
   5  -8   6      100.35      102.54      4.50 o 
   6  -8   6       14.78       14.17      2.50 o 
   7  -8   6        0.59        0.67      1.83 o 
   8  -8   6        6.74        7.50      2.67 o 
  -9  -7   6        9.33        5.00      2.17 o 
  -8  -7   6       82.46       72.36      4.17 o 
  -7  -7   6        2.61        1.67      1.33 o 
  -6  -7   6        8.28       12.34      2.00 o 
  -5  -7   6     1116.59     1064.90     15.34 o 
  -4  -7   6        0.43        0.33      1.17 o 
  -3  -7   6      267.28      244.22      3.44 o 
  -2  -7   6      120.22      112.52      4.00 o 
  -1  -7   6       68.61       58.04      1.68 o 
   0  -7   6       27.52       32.49      1.35 o 
   1  -7   6       16.37       14.48      1.04 o 
   2  -7   6      386.99      348.13      7.00 o 
   3  -7   6      262.55      253.59      6.17 o 
   4  -7   6      447.24      427.49      8.67 o 
   5  -7   6       21.44       22.17      2.50 o 
   6  -7   6      129.02      121.38      5.00 o 
   7  -7   6        2.84       -0.67      1.67 o 
   8  -7   6        4.44        4.50      2.33 o 
  -9  -6   6        3.85        4.67      2.00 o 
  -8  -6   6       88.14       86.03      4.50 o 
  -7  -6   6        7.46        7.34      2.00 o 
  -6  -6   6       17.96       18.17      2.33 o 
  -5  -6   6       88.31       90.70      3.83 o 
  -4  -6   6       13.10       18.17      2.00 o 
  -3  -6   6      648.52      651.98      6.17 o 
  -2  -6   6       30.07       33.21      0.95 o 
  -1  -6   6      379.35      399.94      3.48 o 
   0  -6   6       93.18       85.61      1.33 o 
   1  -6   6        0.52        1.87      0.83 o 
   2  -6   6      136.00      116.54      3.83 o 
   3  -6   6        1.69        3.00      1.17 o 
   4  -6   6       36.94       35.68      2.67 o 
   5  -6   6        9.09       10.50      2.00 o 
   6  -6   6        0.20       -0.33      1.50 o 
   7  -6   6       31.06       38.18      3.33 o 
   8  -6   6       69.41       62.69      4.33 o 
  -9  -5   6       18.56       14.17      2.50 o 
  -8  -5   6       29.21       34.51      3.00 o 
  -7  -5   6       81.02       68.53      3.67 o 
  -6  -5   6      996.98      947.35     14.17 o 
  -5  -5   6      935.42      893.33     13.00 o 
  -4  -5   6        3.40        3.83      1.17 o 
  -3  -5   6      127.26      122.09      1.63 o 
  -2  -5   6       85.22       87.77      1.39 o 
  -1  -5   6       62.18       61.83      1.48 o 
   0  -5   6     1186.23     1245.85      9.83 o 
   1  -5   6        0.31        0.58      0.43 o 
   2  -5   6      282.49      342.79      6.50 o 
   3  -5   6      304.40      295.44      6.17 o 
   4  -5   6        0.82       -0.17      1.00 o 
   5  -5   6       57.87       66.19      3.50 o 
   6  -5   6       34.14       34.51      3.00 o 
   7  -5   6       75.94       80.86      4.33 o 
   8  -5   6       13.02       13.67      2.67 o 
  -9  -4   6       41.27       50.19      3.83 o 
  -8  -4   6      112.30      121.55      5.00 o 
  -7  -4   6      118.62       99.04      4.33 o 
  -6  -4   6      198.78      197.07      5.50 o 
  -5  -4   6        5.91        3.50      1.17 o 
  -4  -4   6       20.09       28.49      2.17 o 
  -3  -4   6       79.22       78.68      1.94 o 
  -2  -4   6      700.12      833.33      7.47 o 
  -1  -4   6      192.22      157.98      3.08 o 
   0  -4   6       99.62       78.45      1.60 o 
   1  -4   6      439.01      455.04      6.34 o 
   2  -4   6      641.74      596.22      9.00 o 
   3  -4   6       21.00       19.17      1.67 o 
   4  -4   6      103.93      116.21      4.00 o 
   5  -4   6      129.53      118.71      4.50 o 
   6  -4   6        0.41        1.67      1.50 o 
   7  -4   6        0.64       -1.50      1.50 o 
   8  -4   6        7.02        4.33      2.00 o 
 -10  -3   6       14.92       17.17      2.83 o 
  -9  -3   6        0.98        0.67      1.83 o 
  -8  -3   6       35.55       33.18      2.83 o 
  -7  -3   6       12.19       12.50      2.00 o 
  -6  -3   6       32.17       29.68      2.50 o 
  -5  -3   6      122.72      125.87      2.77 o 
  -4  -3   6      372.71      378.49      4.77 o 
  -3  -3   6     5460.69     5529.88     38.01 o 
  -2  -3   6      248.79      259.74      4.42 o 
  -1  -3   6     3114.69     3230.37     27.26 o 
   0  -3   6     4579.59     4719.07     32.24 o 
   1  -3   6      153.66      149.89      3.50 o 
   2  -3   6      955.54      929.01     11.84 o 
   3  -3   6      996.68      983.20     13.00 o 
   4  -3   6      441.97      454.50      8.17 o 
   5  -3   6       11.10        9.17      1.67 o 
   6  -3   6        0.01        0.67      1.67 o 
   7  -3   6       37.64       36.35      3.17 o 
   8  -3   6        2.54        1.17      1.83 o 
 -10  -2   6        5.06        5.67      2.00 o 
  -9  -2   6       16.57       25.51      2.67 o 
  -8  -2   6        1.50        1.50      1.50 o 
  -7  -2   6       15.59       10.17      1.83 o 
  -6  -2   6       68.71       67.86      2.30 o 
  -5  -2   6      372.86      386.76      5.07 o 
  -4  -2   6        1.66        1.61      0.64 o 
  -3  -2   6     2803.82     2784.34     25.76 o 
  -2  -2   6      583.82      685.89      6.37 o 
  -1  -2   6      469.64      483.73      3.68 o 
   0  -2   6       32.28       24.38      1.00 o 
   1  -2   6     1019.70     1060.06     12.50 o 
   2  -2   6        0.60       -0.17      0.67 o 
   3  -2   6      812.95      805.30     11.00 o 
   4  -2   6      576.90      569.88      9.34 o 
   5  -2   6     1262.65     1235.13     16.51 o 
   6  -2   6       63.33       60.19      3.50 o 
   7  -2   6      142.86      139.72      5.34 o 
   8  -2   6       20.56       17.23      1.82 o 
 -10  -1   6        7.18        5.84      2.00 o 
  -9  -1   6       61.32       65.86      4.17 o 
  -8  -1   6       14.09        9.34      2.00 o 
  -7  -1   6      142.89      155.56      5.17 o 
  -6  -1   6      220.32      229.44      4.01 o 
  -5  -1   6       25.01       20.51      2.33 o 
  -4  -1   6      875.17      875.76      8.25 o 
  -3  -1   6     3323.06     3405.11     24.29 o 
  -2  -1   6     1219.69     1190.32     12.75 o 
  -1  -1   6      206.49      183.78      1.96 o 
   0  -1   6       51.33       61.55      1.35 o 
   1  -1   6      298.74      282.11      6.00 o 
   2  -1   6      622.88      615.79      6.06 o 
   3  -1   6     2839.39     2853.49     21.34 o 
   4  -1   6      223.14      233.34      3.89 o 
   5  -1   6       51.09       50.41      3.50 o 
   6  -1   6      106.01      106.92      6.25 o 
   7  -1   6       19.02       29.74      2.06 o 
   8  -1   6       26.76       25.44      2.11 o 
 -10   0   6        4.98        4.17      2.00 o 
  -9   0   6        0.95       -1.00      1.50 o 
  -8   0   6        3.81        3.50      1.67 o 
  -7   0   6       13.85       12.53      1.35 o 
  -6   0   6       20.52       17.73      1.30 o 
  -5   0   6      461.79      455.09      5.54 o 
  -4   0   6       10.35        6.51      0.83 o 
  -3   0   6      904.61      850.44      6.81 o 
  -2   0   6       24.89       42.28      0.93 o 
  -1   0   6       47.54       55.10      1.04 o 
   0   0   6      211.17      220.71      2.70 o 
   1   0   6      392.91      394.98      4.11 o 
   2   0   6       26.07       16.15      1.00 o 
   3   0   6      280.85      271.67      3.92 o 
   4   0   6       56.38       61.57      2.06 o 
   5   0   6      453.97      429.66      9.92 o 
   6   0   6        0.81        2.06      1.12 o 
   7   0   6       70.16       89.29      3.18 o 
   8   0   6       70.74       69.03      4.33 o 
 -10   1   6        1.32        1.83      1.83 o 
  -9   1   6        2.57        2.00      1.83 o 
  -8   1   6        4.40        5.34      1.83 o 
  -7   1   6        5.47        2.08      2.25 o 
  -6   1   6      388.05      389.29      5.42 o 
  -5   1   6      338.02      322.94      4.75 o 
  -4   1   6      124.89      113.27      1.74 o 
  -3   1   6       27.99       29.79      1.07 o 
  -2   1   6        5.53        3.77      0.81 o 
  -1   1   6      192.87      209.99      2.18 o 
   0   1   6      382.52      442.62      4.20 o 
   1   1   6       17.61       12.25      0.80 o 
   2   1   6      957.66     1008.11      8.69 o 
   3   1   6       38.07       35.39      3.00 o 
   4   1   6       37.96       36.59      1.92 o 
   5   1   6      131.19      140.41      4.17 o 
   6   1   6      199.37      199.91      6.17 o 
   7   1   6       12.78       12.50      2.17 o 
   8   1   6       12.27        5.84      2.17 o 
 -10   2   6       23.08       25.84      3.00 o 
  -9   2   6        0.10        0.00      1.50 o 
  -8   2   6      193.83      211.91      6.34 o 
  -7   2   6       18.34       15.77      1.41 o 
  -6   2   6      320.93      343.58      6.50 o 
  -5   2   6      239.32      226.50      4.67 o 
  -4   2   6       79.01       86.41      2.23 o 
  -3   2   6      100.44      108.04      1.68 o 
  -2   2   6      171.00      195.48      2.69 o 
  -1   2   6     2125.31     2371.34     19.87 o 
   0   2   6       28.35       21.84      1.50 o 
   1   2   6      114.81      152.72      3.83 o 
   2   2   6        5.23        1.83      1.00 o 
   3   2   6      326.34      361.13      7.17 o 
   4   2   6        5.95       10.34      1.67 o 
   5   2   6        2.38        5.00      1.83 o 
   6   2   6        0.39        0.50      1.50 o 
   7   2   6       80.59       72.36      4.33 o 
   8   2   6       72.75       77.03      4.50 o 
  -9   3   6        1.04        2.83      1.83 o 
  -8   3   6       17.17       15.06      1.59 o 
  -7   3   6       18.49       19.29      1.53 o 
  -6   3   6      172.97      166.21      3.48 o 
  -5   3   6      291.57      275.92      4.18 o 
  -4   3   6      110.91      109.34      1.92 o 
  -3   3   6      642.66      628.79      4.98 o 
  -2   3   6       16.51        9.74      0.88 o 
  -1   3   6      107.49      123.71      2.47 o 
   0   3   6       45.40       35.35      1.83 o 
   1   3   6        5.93        4.50      1.17 o 
   2   3   6       32.64       28.18      2.17 o 
   3   3   6       96.39       89.37      3.67 o 
   4   3   6        1.44        4.84      1.50 o 
   5   3   6      235.70      268.10      7.17 o 
   6   3   6       61.51       75.36      4.17 o 
   7   3   6       39.83       51.35      3.83 o 
  -9   4   6       58.49       72.69      4.33 o 
  -8   4   6      250.01      251.41      4.89 o 
  -7   4   6       82.86       85.99      2.77 o 
  -6   4   6       47.63       42.36      2.67 o 
  -5   4   6      147.81      156.12      2.46 o 
  -4   4   6        9.85        7.97      1.25 o 
  -3   4   6      132.90      129.71      2.59 o 
  -2   4   6       29.52       28.65      1.41 o 
  -1   4   6        4.85        3.12      0.71 o 
   0   4   6      178.40      191.90      4.67 o 
   1   4   6      288.21      260.26      5.67 o 
   2   4   6       38.42       31.01      2.33 o 
   3   4   6       17.25       18.51      2.00 o 
   4   4   6        0.50       -0.83      1.33 o 
   5   4   6      117.93      122.71      5.00 o 
   6   4   6       23.90       23.01      2.83 o 
   7   4   6        0.96        2.50      1.83 o 
  -9   5   6        0.53       -0.25      1.25 o 
  -8   5   6      106.62      107.37      4.50 o 
  -7   5   6       77.46       76.70      3.67 o 
  -6   5   6       20.82       19.67      2.17 o 
  -5   5   6       36.79       40.60      1.76 o 
  -4   5   6       23.97       21.15      1.35 o 
  -3   5   6      241.03      239.88      3.83 o 
  -2   5   6      409.74      388.92      5.13 o 
  -1   5   6      158.60      168.67      3.33 o 
   0   5   6       46.32       45.02      2.50 o 
   1   5   6       75.08       73.86      3.33 o 
   2   5   6      184.06      180.23      5.17 o 
   3   5   6        0.28        0.33      1.33 o 
   4   5   6       25.84       21.67      2.50 o 
   5   5   6      115.67      120.38      5.00 o 
   6   5   6       52.90       58.86      4.17 o 
  -8   6   6        1.23        2.67      1.50 o 
  -7   6   6       24.10       23.01      2.33 o 
  -6   6   6       51.98       51.52      3.00 o 
  -5   6   6      615.78      626.48      7.25 o 
  -4   6   6      343.06      336.62      5.09 o 
  -3   6   6      175.08      176.98      3.42 o 
  -2   6   6        6.58       10.76      1.12 o 
  -1   6   6       37.44       33.16      1.77 o 
   0   6   6       24.48       21.51      2.00 o 
   1   6   6        5.39        4.17      1.50 o 
   2   6   6       87.42       86.53      3.83 o 
   3   6   6      124.02      128.21      4.84 o 
   4   6   6        0.05       -0.67      1.50 o 
   5   6   6        1.38        4.00      1.83 o 
   6   6   6        0.24        3.83      2.00 o 
  -6   7   6        6.16        5.67      1.67 o 
  -5   7   6       47.43       56.06      2.18 o 
  -4   7   6       86.29       92.07      2.65 o 
  -3   7   6      153.48      152.43      3.36 o 
  -2   7   6      123.64      125.35      3.12 o 
  -1   7   6       43.34       40.83      1.94 o 
   0   7   6       16.63       12.67      1.83 o 
   1   7   6       40.98       39.35      2.83 o 
   2   7   6      108.52      114.04      4.67 o 
   3   7   6       27.88       26.01      2.67 o 
   4   7   6        3.25        2.83      1.83 o 
   5   7   6       15.14       14.84      2.50 o 
  -5   8   6      147.59      152.22      5.17 o 
  -4   8   6       12.47        9.26      1.23 o 
  -3   8   6       29.20       30.23      1.82 o 
  -2   8   6       68.54       69.71      4.08 o 
  -1   8   6      192.87      175.85      3.77 o 
   0   8   6      200.71      191.40      5.84 o 
   1   8   6       74.77       68.03      3.83 o 
   2   8   6       40.69       34.51      3.00 o 
   3   8   6       51.69       46.02      3.50 o 
   4   8   6       23.08       18.67      2.67 o 
  -5   9   6        1.36        0.17      1.50 o 
  -4   9   6       34.76       40.18      3.17 o 
  -3   9   6       52.75       56.69      3.50 o 
  -2   9   6       33.60       38.85      3.17 o 
  -1   9   6       33.26       28.27      2.67 o 
   0   9   6        5.97        5.94      2.25 o 
   1   9   6       69.21       57.69      3.83 o 
   2   9   6        0.40       -1.17      1.50 o 
   3   9   6       37.72       34.68      3.33 o 
  -4  10   6        9.14       11.67      2.33 o 
  -3  10   6       22.65       22.17      2.83 o 
  -2  10   6        7.00       11.00      2.17 o 
  -1  10   6       89.61       92.87      4.50 o 
   0  10   6       25.77       24.01      2.67 o 
   1  10   6       13.26       18.67      2.67 o 
  -2 -14   7       34.86       28.68      3.00 o 
  -1 -14   7       44.30       41.85      2.35 o 
   0 -14   7      139.73      148.49      3.89 o 
   1 -14   7       68.67       78.99      3.06 o 
   2 -14   7       29.14       26.06      3.92 o 
   3 -14   7        2.67        4.96      1.35 o 
  -4 -13   7        0.29        0.00      1.67 o 
  -3 -13   7       65.25       71.69      4.17 o 
  -2 -13   7       78.99       84.20      4.33 o 
  -1 -13   7        1.79        1.52      1.75 o 
   0 -13   7        6.79        8.54      1.28 o 
   1 -13   7        0.02       -0.08      0.92 o 
   2 -13   7        3.98        3.41      1.12 o 
   3 -13   7       20.61       20.00      1.47 o 
   4 -13   7        2.05        2.17      1.83 o 
  -5 -12   7       11.16       13.17      2.50 o 
  -4 -12   7       17.85       14.51      2.33 o 
  -3 -12   7        2.47        4.17      1.67 o 
  -2 -12   7       54.94       55.52      3.50 o 
  -1 -12   7       10.00        7.54      1.92 o 
   0 -12   7       23.70       28.27      1.82 o 
   1 -12   7       29.95       32.20      1.88 o 
   2 -12   7        7.54        4.77      1.16 o 
   3 -12   7       28.32       23.32      1.82 o 
   4 -12   7       27.92       31.01      3.00 o 
   5 -12   7       10.17        6.67      2.33 o 
  -6 -11   7        0.44       -0.17      1.50 o 
  -5 -11   7       35.43       38.51      3.33 o 
  -4 -11   7       67.75       61.19      3.67 o 
  -3 -11   7       13.10       15.84      2.33 o 
  -2 -11   7      431.71      445.17      9.17 o 
  -1 -11   7        2.21        2.40      0.92 o 
   0 -11   7        0.42        1.63      0.88 o 
   1 -11   7      234.39      214.50      4.22 o 
   2 -11   7       41.42       47.76      2.33 o 
   3 -11   7       63.78       61.93      2.53 o 
   4 -11   7       55.39       48.02      3.33 o 
   5 -11   7        9.34        9.67      2.17 o 
   6 -11   7        0.94       -0.17      1.67 o 
  -7 -10   7        0.02        2.17      1.83 o 
  -6 -10   7        0.13        0.83      1.67 o 
  -5 -10   7      256.04      246.76      7.00 o 
  -4 -10   7       68.98       71.69      3.83 o 
  -3 -10   7       91.57       94.70      4.00 o 
  -2 -10   7        0.12       -0.20      0.64 o 
  -1 -10   7       24.15       26.65      1.52 o 
   0 -10   7       50.56       54.08      2.04 o 
   1 -10   7       37.39       38.83      3.17 o 
   2 -10   7        0.00       -1.10      0.80 o 
   3 -10   7      227.24      219.25      6.34 o 
   4 -10   7       10.87       13.34      2.17 o 
   5 -10   7       88.28       85.03      4.50 o 
   6 -10   7       24.73       22.34      3.00 o 
   7 -10   7       28.98       27.68      3.17 o 
  -8  -9   7        8.97       10.67      2.50 o 
  -7  -9   7        6.76       11.67      2.17 o 
  -6  -9   7       25.21       18.51      2.50 o 
  -5  -9   7        8.51        8.34      1.83 o 
  -4  -9   7        3.94        3.50      1.50 o 
  -3  -9   7       11.44       11.17      1.83 o 
  -2  -9   7       12.14        9.05      0.96 o 
  -1  -9   7       10.10       14.32      1.20 o 
   0  -9   7      490.77      488.89      6.03 o 
   1  -9   7      497.31      485.03      9.59 o 
   2  -9   7      312.68      301.64      4.88 o 
   3  -9   7       72.42       71.36      3.67 o 
   4  -9   7       39.80       38.18      3.00 o 
   5  -9   7       54.91       51.02      3.50 o 
   6  -9   7        2.83        0.33      1.83 o 
   7  -9   7       32.35       31.85      3.50 o 
  -8  -8   7        1.58        3.17      1.83 o 
  -7  -8   7       11.43       15.01      2.33 o 
  -6  -8   7       30.56       36.01      3.00 o 
  -5  -8   7       98.01       87.53      4.00 o 
  -4  -8   7       31.25       25.34      2.33 o 
  -3  -8   7      266.51      240.09      6.17 o 
  -2  -8   7      145.15      144.68      3.00 o 
  -1  -8   7      189.19      194.88      3.32 o 
   0  -8   7      380.63      378.37      4.91 o 
   1  -8   7        1.82        2.53      0.76 o 
   2  -8   7       20.41       16.51      1.83 o 
   3  -8   7       97.08       96.04      4.00 o 
   4  -8   7       86.05       79.36      3.83 o 
   5  -8   7       71.67       68.86      3.83 o 
   6  -8   7      125.40      134.38      5.67 o 
   7  -8   7        0.56        2.00      2.00 o 
  -9  -7   7        3.46        1.50      1.83 o 
  -8  -7   7       55.81       62.52      4.00 o 
  -7  -7   7        8.86        8.34      2.00 o 
  -6  -7   7       39.84       35.68      2.83 o 
  -5  -7   7       47.50       49.69      3.33 o 
  -4  -7   7      267.83      234.09      6.00 o 
  -3  -7   7      508.92      518.86      9.17 o 
  -2  -7   7      143.29      131.02      3.33 o 
  -1  -7   7        1.93        5.05      0.53 o 
   0  -7   7      288.96      312.82      4.75 o 
   1  -7   7      138.91      138.55      4.17 o 
   2  -7   7       93.86       91.53      3.50 o 
   3  -7   7        5.34        5.50      1.33 o 
   4  -7   7      354.37      346.96      7.84 o 
   5  -7   7       98.17      106.04      4.67 o 
   6  -7   7       84.80       92.53      4.50 o 
   7  -7   7        0.69        4.00      2.00 o 
   8  -7   7       13.97       21.17      3.17 o 
  -9  -6   7       18.81       14.51      2.67 o 
  -8  -6   7       43.04       37.01      3.17 o 
  -7  -6   7      141.00      133.72      5.17 o 
  -6  -6   7       30.22       23.68      2.50 o 
  -5  -6   7       80.76       83.86      3.83 o 
  -4  -6   7      101.55       94.54      3.83 o 
  -3  -6   7      123.05      117.05      2.52 o 
  -2  -6   7      895.62      908.11      6.48 o 
  -1  -6   7      118.01      130.32      1.98 o 
   0  -6   7      722.95      746.38      6.77 o 
   1  -6   7       61.13       56.20      2.17 o 
   2  -6   7       50.43       55.69      2.67 o 
   3  -6   7      271.98      294.78      6.67 o 
   4  -6   7       53.40       57.52      3.33 o 
   5  -6   7       37.23       35.85      3.00 o 
   6  -6   7       75.93       80.53      4.33 o 
   7  -6   7        1.08        1.00      1.67 o 
   8  -6   7        2.40        2.67      2.33 o 
  -9  -5   7       78.37       78.20      4.50 o 
  -8  -5   7        0.04        2.33      1.67 o 
  -7  -5   7       18.97       23.51      2.50 o 
  -6  -5   7       12.95        9.84      1.83 o 
  -5  -5   7      423.65      415.99      8.17 o 
  -4  -5   7       41.87       44.99      1.82 o 
  -3  -5   7      176.23      175.25      2.99 o 
  -2  -5   7     1395.87     1362.04     11.22 o 
  -1  -5   7       33.84       31.69      1.20 o 
   0  -5   7       76.97       80.59      1.76 o 
   1  -5   7      208.67      238.54      3.20 o 
   2  -5   7       43.34       42.68      2.33 o 
   3  -5   7       91.46       84.30      2.36 o 
   4  -5   7      200.05      212.75      5.67 o 
   5  -5   7      123.37      127.55      4.67 o 
   6  -5   7      131.03      132.55      5.17 o 
   7  -5   7       10.29        9.50      2.33 o 
   8  -5   7        2.41       -1.33      2.00 o 
  -9  -4   7        0.08       -1.83      1.33 o 
  -8  -4   7       94.13       85.20      4.33 o 
  -7  -4   7       10.52        3.83      1.50 o 
  -6  -4   7       57.80       57.35      3.33 o 
  -5  -4   7      639.47      627.85     15.17 o 
  -4  -4   7        0.05        1.80      0.64 o 
  -3  -4   7        3.14        2.96      0.76 o 
  -2  -4   7       83.09       85.92      1.99 o 
  -1  -4   7        3.64        3.04      0.59 o 
   0  -4   7       52.75       51.17      1.44 o 
   1  -4   7      886.23      871.11      7.81 o 
   2  -4   7        0.23        0.33      0.83 o 
   3  -4   7     1269.43     1262.64     16.17 o 
   4  -4   7       15.48       15.34      1.83 o 
   5  -4   7       30.74       23.68      2.33 o 
   6  -4   7       25.28       27.84      2.83 o 
   7  -4   7        0.77        1.50      1.83 o 
   8  -4   7        3.14        2.67      2.00 o 
 -10  -3   7       54.20       53.19      3.83 o 
  -9  -3   7       17.24       15.84      2.33 o 
  -8  -3   7        0.26       -0.17      1.33 o 
  -7  -3   7       23.90       24.68      2.50 o 
  -6  -3   7      127.18      112.25      2.89 o 
  -5  -3   7      802.05      810.58      8.37 o 
  -4  -3   7       52.64       71.54      2.00 o 
  -3  -3   7     2071.81     2061.10     15.97 o 
  -2  -3   7      844.86      886.49      7.95 o 
  -1  -3   7      220.70      283.76      3.65 o 
   0  -3   7     1063.39     1075.11     17.51 o 
   1  -3   7      509.84      488.18      7.50 o 
   2  -3   7      270.27      252.93      5.17 o 
   3  -3   7       50.45       46.85      2.50 o 
   4  -3   7      324.86      348.30      7.17 o 
   5  -3   7        8.46        6.34      1.67 o 
   6  -3   7        0.43        0.67      1.67 o 
   7  -3   7        2.37        3.33      2.00 o 
   8  -3   7       88.99       85.03      4.67 o 
 -10  -2   7        0.00        1.83      1.83 o 
  -9  -2   7       10.11       11.34      2.33 o 
  -8  -2   7       39.99       43.85      3.17 o 
  -7  -2   7      215.49      204.91      6.00 o 
  -6  -2   7      114.00      118.33      2.89 o 
  -5  -2   7     1205.62     1194.46     10.96 o 
  -4  -2   7      516.87      492.92      6.00 o 
  -3  -2   7      272.43      267.14      3.71 o 
  -2  -2   7       12.20       11.72      1.83 o 
  -1  -2   7        0.82        2.63      0.38 o 
   0  -2   7      169.28      167.78      2.05 o 
   1  -2   7        2.99        0.00      0.67 o 
   2  -2   7       77.38       77.36      2.67 o 
   3  -2   7      206.19      228.75      5.17 o 
   4  -2   7       51.74       52.52      2.83 o 
   5  -2   7       40.53       42.02      2.83 o 
   6  -2   7      221.26      206.58      6.17 o 
   7  -2   7        4.15        1.36      1.23 o 
   8  -2   7        2.39        0.52      2.17 o 
 -10  -1   7        2.98        0.50      1.67 o 
  -9  -1   7       26.26       23.68      2.83 o 
  -8  -1   7       30.11       32.01      2.83 o 
  -7  -1   7      617.10      596.50      7.55 o 
  -6  -1   7        8.13       10.73      1.12 o 
  -5  -1   7       56.64       54.87      2.00 o 
  -4  -1   7       17.10       24.22      1.35 o 
  -3  -1   7      112.68      141.88      2.53 o 
  -2  -1   7      376.21      333.46      2.94 o 
  -1  -1   7       49.48       67.51      1.22 o 
   0  -1   7     1443.16     1400.68     11.08 o 
   1  -1   7      736.59      718.89      6.72 o 
   2  -1   7       36.11       32.18      1.35 o 
   3  -1   7        0.16        0.49      0.64 o 
   4  -1   7        0.02        0.65      1.25 o 
   5  -1   7        1.58        0.00      1.17 o 
   6  -1   7       49.75       56.65      3.42 o 
   7  -1   7       10.00       12.10      1.65 o 
   8  -1   7       43.47       43.52      3.50 o 
 -10   0   7        4.77        7.17      2.17 o 
  -9   0   7       19.98       20.01      2.67 o 
  -8   0   7        4.44        4.50      1.83 o 
  -7   0   7        1.77        3.50      1.06 o 
  -6   0   7       15.10       15.39      1.58 o 
  -5   0   7       73.77       69.78      2.12 o 
  -4   0   7      209.57      204.80      3.75 o 
  -3   0   7     1360.32     1339.65     20.26 o 
  -2   0   7      792.92      726.32      5.25 o 
  -1   0   7      178.49      189.67      2.15 o 
   0   0   7      380.80      313.59      3.51 o 
   1   0   7     1054.55     1127.92      9.29 o 
   2   0   7        3.31        5.06      0.76 o 
   3   0   7       21.33       32.27      1.52 o 
   4   0   7       18.48       24.90      5.75 o 
   5   0   7       36.45       40.65      2.06 o 
   6   0   7      166.53      189.57      6.34 o 
   7   0   7        5.06        6.17      2.00 o 
   8   0   7        3.61        5.17      2.00 o 
  -9   1   7        5.59       10.50      2.33 o 
  -8   1   7       49.37       52.57      2.53 o 
  -7   1   7       16.70       13.52      1.47 o 
  -6   1   7        0.08       -1.14      0.76 o 
  -5   1   7      199.97      203.15      3.53 o 
  -4   1   7       66.30       56.87      1.83 o 
  -3   1   7      903.34      870.12      6.21 o 
  -2   1   7        0.30        0.50      0.33 o 
  -1   1   7        0.04        0.38      0.34 o 
   0   1   7        7.34       16.94      0.83 o 
   1   1   7       16.42       13.83      0.83 o 
   2   1   7        4.87       10.00      1.33 o 
   3   1   7      606.39      606.56     10.17 o 
   4   1   7       74.35       83.03      3.67 o 
   5   1   7      129.14      131.38      5.00 o 
   6   1   7        5.96        2.67      1.83 o 
   7   1   7        3.74        6.50      2.17 o 
  -9   2   7        0.59        1.00      1.67 o 
  -8   2   7        3.26        1.47      1.12 o 
  -7   2   7       12.89       17.09      1.50 o 
  -6   2   7        0.41        0.75      1.75 o 
  -5   2   7        1.00        1.42      0.88 o 
  -4   2   7       19.86       21.95      1.28 o 
  -3   2   7      390.13      357.05      3.83 o 
  -2   2   7       79.43       80.20      1.44 o 
  -1   2   7       35.73       26.32      1.50 o 
   0   2   7       42.25       30.18      1.83 o 
   1   2   7       37.01       33.51      2.17 o 
   2   2   7       64.39       61.36      3.00 o 
   3   2   7      958.06      924.01     13.51 o 
   4   2   7       87.13       86.20      3.83 o 
   5   2   7      108.57      105.71      4.67 o 
   6   2   7       62.61       60.52      3.83 o 
   7   2   7       69.76       72.86      4.33 o 
  -9   3   7        3.34        3.00      2.00 o 
  -8   3   7       11.59       10.35      2.42 o 
  -7   3   7       34.48       38.22      2.06 o 
  -6   3   7        2.93        2.00      0.94 o 
  -5   3   7      702.54      688.33      7.42 o 
  -4   3   7      355.26      342.96      6.84 o 
  -3   3   7      959.87      975.32      8.92 o 
  -2   3   7      123.30      115.61      2.47 o 
  -1   3   7        3.76        3.50      0.76 o 
   0   3   7      213.55      213.91      4.84 o 
   1   3   7       57.06       49.85      2.50 o 
   2   3   7      101.94       96.37      3.83 o 
   3   3   7        0.05        0.83      1.33 o 
   4   3   7      103.87       96.54      4.33 o 
   5   3   7        2.99        0.67      1.67 o 
   6   3   7       27.78       25.68      2.83 o 
   7   3   7       34.55       33.35      3.33 o 
  -9   4   7        3.19        5.84      1.83 o 
  -8   4   7        3.30        5.84      1.83 o 
  -7   4   7        6.50        7.00      1.67 o 
  -6   4   7        0.01       -1.00      1.17 o 
  -5   4   7       23.78       29.01      2.33 o 
  -4   4   7        7.49        8.06      1.00 o 
  -3   4   7       60.60       60.60      1.94 o 
  -2   4   7        7.16        8.01      1.00 o 
  -1   4   7       69.93       60.27      1.94 o 
   0   4   7       96.18       89.70      3.33 o 
   1   4   7       80.24       94.54      3.67 o 
   2   4   7       51.44       51.35      3.17 o 
   3   4   7      214.13      211.91      6.00 o 
   4   4   7       27.10       23.84      2.50 o 
   5   4   7       11.63        6.84      2.17 o 
   6   4   7       10.39       11.17      2.33 o 
  -8   5   7        1.45        2.83      1.67 o 
  -7   5   7        0.32        0.50      1.33 o 
  -6   5   7       46.14       47.35      2.83 o 
  -5   5   7      238.97      235.42      6.00 o 
  -4   5   7       60.78       63.84      2.17 o 
  -3   5   7       12.81       15.07      1.23 o 
  -2   5   7      405.00      413.29      5.54 o 
  -1   5   7        5.66        4.66      0.94 o 
   0   5   7     1818.55     1690.80     20.51 o 
   1   5   7      163.36      178.40      5.17 o 
   2   5   7      431.16      384.98      8.17 o 
   3   5   7        7.65        4.84      1.67 o 
   4   5   7        8.30        4.84      1.83 o 
   5   5   7       21.40       24.18      3.00 o 
   6   5   7        0.00       -0.83      1.67 o 
  -8   6   7        5.60        5.50      1.83 o 
  -7   6   7       13.92        9.00      1.83 o 
  -6   6   7        0.21       -1.33      1.17 o 
  -5   6   7        0.01        1.00      1.33 o 
  -4   6   7       76.47       79.49      3.17 o 
  -3   6   7      502.66      506.66      6.42 o 
  -2   6   7       98.03       97.72      2.77 o 
  -1   6   7      108.04      113.58      2.94 o 
   0   6   7        5.88        6.00      1.67 o 
   1   6   7       55.44       51.19      3.00 o 
   2   6   7       96.12       83.86      3.83 o 
   3   6   7        9.73        9.67      2.00 o 
   4   6   7        3.91       -2.17      1.50 o 
   5   6   7      103.84      111.04      5.17 o 
  -6   7   7       19.08       15.01      2.00 o 
  -5   7   7       19.44       21.17      2.33 o 
  -4   7   7       23.22       22.93      1.53 o 
  -3   7   7       29.35       29.42      1.71 o 
  -2   7   7      113.73      114.47      3.07 o 
  -1   7   7       40.78       50.52      2.12 o 
   0   7   7       76.56       76.53      3.83 o 
   1   7   7       51.53       54.19      3.33 o 
   2   7   7       14.82       11.67      2.17 o 
   3   7   7       49.95       47.85      3.50 o 
   4   7   7       19.00       17.67      2.67 o 
  -4   8   7        0.02       -0.88      0.88 o 
  -3   8   7        9.27        9.79      1.30 o 
  -2   8   7       93.88      108.10      3.12 o 
  -1   8   7        0.54        0.05      0.92 o 
   0   8   7        1.16        0.42      1.92 o 
   1   8   7        1.48        3.17      1.83 o 
   2   8   7       21.85       22.68      2.83 o 
   3   8   7       46.43       49.52      3.67 o 
  -4   9   7       11.28        6.84      2.00 o 
  -3   9   7        3.46        3.33      1.67 o 
  -2   9   7        4.74        1.83      1.18 o 
  -1   9   7        0.01        1.17      2.17 o 
   0   9   7        0.06        0.10      2.92 o 
   1   9   7        4.66        2.83      2.00 o 
   2   9   7        1.32        1.00      1.67 o 
  -2  10   7        3.11        2.67      1.83 o 
  -1  10   7        3.17        4.33      2.00 o 
  -2 -14   8        5.12        6.67      2.17 o 
  -1 -14   8       30.02       37.18      3.33 o 
   0 -14   8        7.44       11.34      2.08 o 
   1 -14   8        9.58        6.78      1.40 o 
   2 -14   8        0.15       -0.31      1.12 o 
  -4 -13   8      109.74      116.54      5.34 o 
  -3 -13   8        1.64        1.50      1.83 o 
  -2 -13   8        0.01        0.83      1.67 o 
  -1 -13   8        3.22        3.17      1.67 o 
   0 -13   8       45.80       48.56      2.30 o 
   1 -13   8        0.38        0.16      0.96 o 
   2 -13   8       28.01       22.43      4.33 o 
   3 -13   8       13.98       13.75      2.33 o 
   4 -13   8        8.02        8.00      2.17 o 
  -5 -12   8       37.58       36.35      3.33 o 
  -4 -12   8       86.49       98.37      4.67 o 
  -3 -12   8        0.38        0.83      1.50 o 
  -2 -12   8        8.47       11.00      2.17 o 
  -1 -12   8       61.24       52.19      3.50 o 
   0 -12   8        2.62        0.93      0.92 o 
   1 -12   8      146.19      157.80      3.82 o 
   2 -12   8        0.28       -1.63      1.08 o 
   3 -12   8       32.91       31.01      3.00 o 
   4 -12   8        4.05        3.67      1.83 o 
   5 -12   8        9.68       11.17      2.33 o 
  -6 -11   8       12.80       15.84      2.50 o 
  -5 -11   8       10.95       12.67      2.33 o 
  -4 -11   8        4.00        5.50      1.83 o 
  -3 -11   8       29.43       25.68      2.67 o 
  -2 -11   8      111.96      108.04      4.50 o 
  -1 -11   8      194.00      198.13      3.92 o 
   0 -11   8      109.02      117.97      3.04 o 
   1 -11   8      137.73      124.51      3.23 o 
   2 -11   8       17.58       19.63      2.83 o 
   3 -11   8       11.48       13.51      2.17 o 
   4 -11   8       50.79       50.52      3.67 o 
   5 -11   8       15.36       15.01      2.67 o 
   6 -11   8       27.95       30.68      3.50 o 
  -7 -10   8       58.88       66.36      4.17 o 
  -6 -10   8       55.69       56.85      3.67 o 
  -5 -10   8        0.89       -0.83      1.50 o 
  -4 -10   8       12.39       11.50      2.17 o 
  -3 -10   8        6.91        3.83      1.50 o 
  -2 -10   8       10.41       14.01      2.17 o 
  -1 -10   8      314.31      300.06      4.65 o 
   0 -10   8      246.85      250.96      4.32 o 
   1 -10   8       58.39       60.49      2.28 o 
   2 -10   8      367.12      368.47      8.50 o 
   3 -10   8       50.95       49.85      3.33 o 
   4 -10   8      175.57      175.40      6.00 o 
   5 -10   8        6.44        4.84      2.17 o 
   6 -10   8       31.18       30.84      3.33 o 
  -7  -9   8       25.72       23.01      2.67 o 
  -6  -9   8       93.16       94.70      4.50 o 
  -5  -9   8       93.49       91.37      4.33 o 
  -4  -9   8        1.00       -0.50      1.33 o 
  -3  -9   8      257.62      246.93      6.50 o 
  -2  -9   8      134.99      140.39      4.84 o 
  -1  -9   8        1.90        1.15      0.92 o 
   0  -9   8        1.43        1.71      0.80 o 
   1  -9   8        2.76        1.50      1.33 o 
   2  -9   8        3.53        1.67      1.50 o 
   3  -9   8       90.09       78.86      4.00 o 
   4  -9   8       93.87       92.20      4.33 o 
   5  -9   8       16.17       16.67      2.67 o 
   6  -9   8        3.07        1.17      1.83 o 
   7  -9   8       13.25        9.34      2.50 o 
  -8  -8   8        7.17        7.17      2.00 o 
  -7  -8   8       21.78       18.34      2.50 o 
  -6  -8   8        5.10        4.17      1.67 o 
  -5  -8   8        1.00        1.00      1.33 o 
  -4  -8   8      471.32      460.67      9.34 o 
  -3  -8   8      565.35      569.71     10.17 o 
  -2  -8   8     1203.67     1213.62     16.67 o 
  -1  -8   8      607.07      571.69      7.25 o 
   0  -8   8        0.37       -0.83      0.92 o 
   1  -8   8       26.78       30.18      2.50 o 
   2  -8   8       31.07       29.18      2.33 o 
   3  -8   8        3.73        3.00      1.33 o 
   4  -8   8      108.70      114.21      4.67 o 
   5  -8   8       48.09       44.68      3.33 o 
   6  -8   8       41.55       42.68      3.50 o 
   7  -8   8       10.28        6.00      2.33 o 
  -8  -7   8        1.24        0.83      1.67 o 
  -7  -7   8       12.80       10.50      2.17 o 
  -6  -7   8       74.76       61.36      3.50 o 
  -5  -7   8       29.29       25.51      2.33 o 
  -4  -7   8      680.88      633.24     11.00 o 
  -3  -7   8      105.06       88.04      2.32 o 
  -2  -7   8      128.83      114.68      2.48 o 
  -1  -7   8       22.99       31.51      2.17 o 
   0  -7   8       19.95       20.34      1.83 o 
   1  -7   8       16.70       14.17      1.67 o 
   2  -7   8      139.30      140.39      4.50 o 
   3  -7   8      143.80      137.22      4.67 o 
   4  -7   8      168.87      163.39      5.34 o 
   5  -7   8        3.93        2.50      1.67 o 
   6  -7   8        4.24        7.34      2.00 o 
   7  -7   8        1.68        0.17      1.67 o 
  -9  -6   8        2.85        3.00      2.00 o 
  -8  -6   8        0.24       -0.33      1.50 o 
  -7  -6   8       76.81       74.53      4.00 o 
  -6  -6   8        0.06        2.17      1.33 o 
  -5  -6   8       17.35       13.17      2.00 o 
  -4  -6   8      379.01      390.50      5.29 o 
  -3  -6   8        6.14        6.90      0.92 o 
  -2  -6   8        3.95        5.50      0.80 o 
  -1  -6   8       81.40       77.94      2.17 o 
   0  -6   8      460.06      478.09      5.21 o 
   1  -6   8     1238.87     1236.46     16.17 o 
   2  -6   8       11.88       10.50      1.50 o 
   3  -6   8        0.18        1.67      1.17 o 
   4  -6   8       71.79       60.19      3.33 o 
   5  -6   8       25.08       25.34      2.67 o 
   6  -6   8       14.22       12.67      2.33 o 
   7  -6   8        9.71       15.01      2.50 o 
  -9  -5   8        9.28        9.17      2.17 o 
  -8  -5   8        4.63        5.67      1.83 o 
  -7  -5   8       59.52       65.86      3.67 o 
  -6  -5   8       25.68       21.34      2.33 o 
  -5  -5   8       10.18       12.60      1.23 o 
  -4  -5   8       99.70       87.44      2.35 o 
  -3  -5   8      256.93      266.44      3.94 o 
  -2  -5   8      350.31      329.12      4.27 o 
  -1  -5   8      411.45      422.01      4.84 o 
   0  -5   8        0.30        0.37      0.55 o 
   1  -5   8      571.62      633.21      6.43 o 
   2  -5   8       46.94       45.68      2.50 o 
   3  -5   8        2.25        0.31      0.76 o 
   4  -5   8      113.45      107.54      4.17 o 
   5  -5   8       78.42       65.52      3.67 o 
   6  -5   8      216.08      199.41      6.34 o 
   7  -5   8        4.54        4.84      2.17 o 
   8  -5   8       75.35       73.69      4.67 o 
  -9  -4   8       23.13       26.34      3.00 o 
  -8  -4   8        8.17       11.17      2.17 o 
  -7  -4   8      165.40      153.06      5.34 o 
  -6  -4   8        9.92        7.03      1.75 o 
  -5  -4   8       36.64       32.60      1.65 o 
  -4  -4   8      100.57      110.53      2.65 o 
  -3  -4   8        4.00        5.36      1.33 o 
  -2  -4   8       20.26       20.81      1.23 o 
  -1  -4   8      414.22      397.12      4.70 o 
   0  -4   8       49.34       54.21      1.64 o 
   1  -4   8     1003.22      990.30      8.82 o 
   2  -4   8      109.58      121.71      3.83 o 
   3  -4   8       28.34       21.17      2.00 o 
   4  -4   8      361.97      381.14      8.00 o 
   5  -4   8      100.02       90.87      4.00 o 
   6  -4   8       55.05       45.68      3.33 o 
   7  -4   8        3.77        5.50      2.17 o 
   8  -4   8        2.16        5.50      2.33 o 
  -9  -3   8       62.66       65.36      4.00 o 
  -8  -3   8        2.04        2.67      1.50 o 
  -7  -3   8       10.41        8.50      1.67 o 
  -6  -3   8        1.66        1.40      0.88 o 
  -5  -3   8      118.41      132.97      4.59 o 
  -4  -3   8       73.06       60.65      1.94 o 
  -3  -3   8      386.08      394.61      5.59 o 
  -2  -3   8      959.48      873.68     10.59 o 
  -1  -3   8     1276.64     1355.67      8.83 o 
   0  -3   8       51.98       68.36      1.83 o 
   1  -3   8      213.43      230.75      4.84 o 
   2  -3   8        0.97        0.67      0.83 o 
   3  -3   8        7.61        3.33      1.17 o 
   4  -3   8       55.90       53.52      3.00 o 
   5  -3   8        0.61        1.33      1.50 o 
   6  -3   8       33.70       38.68      3.33 o 
   7  -3   8       14.33       19.80      4.42 o 
   8  -3   8        6.50        9.03      1.71 o 
  -9  -2   8        0.53        1.67      1.67 o 
  -8  -2   8       25.78       32.51      2.83 o 
  -7  -2   8       94.57       91.38      2.95 o 
  -6  -2   8       42.25       31.76      1.77 o 
  -5  -2   8        0.73       -0.17      0.92 o 
  -4  -2   8        0.48        1.58      0.92 o 
  -3  -2   8       12.52       12.56      1.83 o 
  -2  -2   8      161.61      146.63      2.65 o 
  -1  -2   8       20.51       27.59      0.91 o 
   0  -2   8        0.74        0.45      0.41 o 
   1  -2   8        7.14        5.54      1.50 o 
   2  -2   8      216.75      217.97      3.48 o 
   3  -2   8       78.83       75.37      2.24 o 
   4  -2   8      749.78      783.44      8.54 o 
   5  -2   8        0.88        0.57      1.00 o 
   6  -2   8      109.90       97.24      3.42 o 
   7  -2   8       15.28       16.33      1.89 o 
   8  -2   8        0.91       -0.33      1.67 o 
  -9  -1   8       47.34       41.02      3.33 o 
  -8  -1   8        7.59       12.17      2.17 o 
  -7  -1   8        4.49        1.77      1.00 o 
  -6  -1   8       13.11       12.98      1.23 o 
  -5  -1   8      184.60      191.91      3.54 o 
  -4  -1   8        7.64        5.71      0.83 o 
  -3  -1   8       74.94       73.30      1.94 o 
  -2  -1   8       89.30       75.81      2.33 o 
  -1  -1   8       73.53       71.16      1.36 o 
   0  -1   8       78.56       81.44      1.52 o 
   1  -1   8     1122.82     1129.41      9.84 o 
   2  -1   8        0.61       -0.21      0.64 o 
   3  -1   8      792.93      762.09      7.94 o 
   4  -1   8        3.54        2.57      2.50 o 
   5  -1   8       15.47       15.10      1.53 o 
   6  -1   8        1.05       -0.50      1.67 o 
   7  -1   8       56.93       55.52      4.00 o 
  -9   0   8        3.21        5.00      1.83 o 
  -8   0   8        1.78        2.83      1.18 o 
  -7   0   8       14.03       18.79      1.53 o 
  -6   0   8       18.65       13.97      2.17 o 
  -5   0   8        4.74        5.94      1.00 o 
  -4   0   8      408.45      371.13      4.88 o 
  -3   0   8       24.51       27.37      1.75 o 
  -2   0   8        5.80        7.41      1.79 o 
  -1   0   8      696.89      706.77      5.38 o 
   0   0   8      269.14      282.66      2.98 o 
   1   0   8      385.72      337.90      4.04 o 
   2   0   8      209.23      220.42      5.17 o 
   3   0   8      173.78      175.23      5.00 o 
   4   0   8      340.00      352.63      7.84 o 
   5   0   8        2.69        1.50      1.50 o 
   6   0   8        0.95        0.00      1.50 o 
   7   0   8       51.59       58.86      4.17 o 
  -9   1   8        0.65        4.17      1.83 o 
  -8   1   8        9.82        7.17      1.35 o 
  -7   1   8      100.48      106.43      3.07 o 
  -6   1   8      114.53      117.57      3.00 o 
  -5   1   8      211.40      217.33      3.77 o 
  -4   1   8      217.23      217.71      4.59 o 
  -3   1   8       25.90       23.13      1.28 o 
  -2   1   8      360.19      362.04      3.42 o 
  -1   1   8        2.88        5.07      0.76 o 
   0   1   8       65.77       76.86      2.67 o 
   1   1   8       85.17      101.37      3.33 o 
   2   1   8      139.36      146.39      4.33 o 
   3   1   8       58.82       71.53      3.50 o 
   4   1   8        7.89       10.84      1.83 o 
   5   1   8        1.62        4.50      1.83 o 
   6   1   8       43.82       49.69      3.67 o 
   7   1   8        1.39        2.67      2.00 o 
  -9   2   8       71.00       78.20      4.33 o 
  -8   2   8       12.91        9.59      1.47 o 
  -7   2   8      444.68      448.22      6.67 o 
  -6   2   8        5.95        6.88      1.12 o 
  -5   2   8      167.75      163.86      3.67 o 
  -4   2   8       35.34       35.85      2.50 o 
  -3   2   8      384.98      356.97      7.17 o 
  -2   2   8        0.06        0.71      0.64 o 
  -1   2   8       52.52       55.87      1.80 o 
   0   2   8       56.94       65.36      2.67 o 
   1   2   8      664.05      666.92     10.17 o 
   2   2   8       14.88       13.84      1.67 o 
   3   2   8        4.40        5.84      1.67 o 
   4   2   8       18.99       17.17      2.17 o 
   5   2   8       23.34       20.01      2.50 o 
   6   2   8        0.50        1.83      1.67 o 
   7   2   8       15.93       15.17      2.67 o 
  -9   3   8       25.15       31.15      4.00 o 
  -8   3   8        0.20       -1.16      0.88 o 
  -7   3   8        9.71       11.84      2.00 o 
  -6   3   8        0.12        0.17      1.33 o 
  -5   3   8      217.87      195.24      5.34 o 
  -4   3   8      555.07      530.86      9.34 o 
  -3   3   8       21.18       20.35      1.58 o 
  -2   3   8      938.85      927.14      8.92 o 
  -1   3   8      178.74      156.90      3.11 o 
   0   3   8       33.80       42.18      2.50 o 
   1   3   8       49.11       45.85      2.67 o 
   2   3   8       33.42       28.01      2.50 o 
   3   3   8       25.07       26.01      2.50 o 
   4   3   8      153.17      165.73      5.67 o 
   5   3   8       27.84       25.18      2.83 o 
   6   3   8       95.73      107.37      5.34 o 
  -8   4   8      154.30      163.56      5.84 o 
  -7   4   8       65.46       53.19      3.33 o 
  -6   4   8      235.36      221.92      6.17 o 
  -5   4   8        3.95        3.33      1.33 o 
  -4   4   8      686.46      680.59     11.17 o 
  -3   4   8        2.23        2.17      1.00 o 
  -2   4   8       29.88       26.01      1.53 o 
  -1   4   8       27.86       22.68      1.47 o 
   0   4   8       12.99        9.50      1.67 o 
   1   4   8        0.82        0.67      1.33 o 
   2   4   8        0.08       -0.33      1.17 o 
   3   4   8       99.70       92.87      4.17 o 
   4   4   8      140.91      138.89      5.34 o 
   5   4   8        8.01       10.84      2.33 o 
   6   4   8       10.62        9.34      2.33 o 
  -8   5   8        3.56        4.00      1.67 o 
  -7   5   8        5.64        3.67      1.67 o 
  -6   5   8        1.26       -0.50      1.17 o 
  -5   5   8        0.05        2.00      1.33 o 
  -4   5   8       61.75       60.36      3.17 o 
  -3   5   8       14.89       14.72      1.50 o 
  -2   5   8      423.32      475.06      6.24 o 
  -1   5   8      144.84      134.33      4.92 o 
   0   5   8        9.20       14.51      1.83 o 
   1   5   8       13.93       10.34      2.00 o 
   2   5   8        0.11        0.83      1.33 o 
   3   5   8      101.46       95.87      4.50 o 
   4   5   8        8.50       13.84      2.50 o 
   5   5   8        0.85        1.00      1.67 o 
  -7   6   8       25.59       22.01      2.50 o 
  -6   6   8      109.19      108.04      4.50 o 
  -5   6   8       36.12       35.68      2.83 o 
  -4   6   8      241.89      241.42      6.34 o 
  -3   6   8        8.87       12.91      1.35 o 
  -2   6   8       16.23       14.22      1.41 o 
  -1   6   8        2.38        2.15      1.50 o 
   0   6   8       12.28       10.50      1.83 o 
   1   6   8        7.75        5.00      1.67 o 
   2   6   8        1.23        2.83      1.67 o 
   3   6   8        0.52        2.67      1.67 o 
   4   6   8       39.90       32.01      3.17 o 
  -6   7   8       18.12       19.84      2.33 o 
  -5   7   8       35.51       38.85      3.00 o 
  -4   7   8       12.05       12.17      2.00 o 
  -3   7   8        1.22       -0.11      0.88 o 
  -2   7   8       22.57       23.25      2.33 o 
  -1   7   8        0.89        0.77      1.00 o 
   0   7   8       65.74       57.48      2.48 o 
   1   7   8      192.14      191.40      6.17 o 
   2   7   8        4.00        4.50      1.83 o 
   3   7   8       50.83       52.19      3.67 o 
  -4   8   8        6.11        4.67      1.67 o 
  -3   8   8       43.78       45.11      3.83 o 
  -2   8   8       84.96       76.95      2.83 o 
  -1   8   8      128.17      118.69      5.42 o 
   0   8   8      147.14      120.18      3.48 o 
   1   8   8       94.47       83.70      4.33 o 
   2   8   8       31.18       30.18      3.17 o 
  -3   9   8        2.96        0.33      1.50 o 
  -2   9   8       86.28       91.23      3.18 o 
  -1   9   8        4.09        0.05      1.12 o 
   0   9   8       53.06       48.73      4.59 o 
  -2 -14   9       15.00       18.67      2.83 o 
  -1 -14   9      114.99      111.54      5.17 o 
   0 -14   9       43.51       42.68      3.67 o 
   1 -14   9       12.64       13.59      1.68 o 
  -4 -13   9        4.19        1.83      1.83 o 
  -3 -13   9       37.46       39.01      3.50 o 
  -2 -13   9        9.22       11.34      2.33 o 
  -1 -13   9       59.09       64.19      4.00 o 
   0 -13   9       12.74       16.01      2.50 o 
   1 -13   9       14.97       14.91      1.92 o 
   2 -13   9        6.96        8.93      2.42 o 
   3 -13   9       15.47       13.67      2.50 o 
  -5 -12   9       26.69       29.01      3.17 o 
  -4 -12   9        5.27        7.00      2.17 o 
  -3 -12   9        2.00        3.17      1.83 o 
  -2 -12   9        0.55       -0.33      1.50 o 
  -1 -12   9        2.84        5.67      1.83 o 
   0 -12   9        0.51        0.67      1.50 o 
   1 -12   9        2.82        1.76      1.04 o 
   2 -12   9        2.95       -0.17      1.50 o 
   3 -12   9        9.91       10.17      2.33 o 
   4 -12   9        2.39        4.17      2.00 o 
  -6 -11   9       17.61       21.51      3.00 o 
  -5 -11   9        2.52        3.00      1.83 o 
  -4 -11   9        9.66        9.84      2.17 o 
  -3 -11   9      132.54      141.22      5.50 o 
  -2 -11   9        1.77        0.50      1.50 o 
  -1 -11   9      196.49      213.08      6.50 o 
   0 -11   9        6.01        4.19      1.04 o 
   1 -11   9       39.72       36.75      2.58 o 
   2 -11   9      134.90      125.88      5.17 o 
   3 -11   9       50.98       47.35      3.50 o 
   4 -11   9       14.39       13.51      2.33 o 
   5 -11   9        5.41        5.84      2.17 o 
  -7 -10   9        1.28        2.33      1.67 o 
  -6 -10   9       31.13       29.84      3.17 o 
  -5 -10   9        0.44       -1.50      1.50 o 
  -4 -10   9      178.09      166.73      5.84 o 
  -3 -10   9       25.03       24.84      2.50 o 
  -2 -10   9      145.05      143.72      5.17 o 
  -1 -10   9      108.99      122.38      4.84 o 
   0 -10   9      364.57      399.90      5.79 o 
   1 -10   9      191.92      198.91      6.34 o 
   2 -10   9      243.15      251.26      7.17 o 
   3 -10   9       35.26       38.85      3.17 o 
   4 -10   9       66.84       70.53      4.17 o 
   5 -10   9        0.04        0.33      1.83 o 
   6 -10   9        0.07        1.17      2.00 o 
  -7  -9   9        5.22        6.84      2.00 o 
  -6  -9   9       44.29       40.01      3.17 o 
  -5  -9   9        5.98       10.67      2.00 o 
  -4  -9   9       17.19       19.01      2.33 o 
  -3  -9   9       35.26       33.85      2.67 o 
  -2  -9   9      505.03      509.86     10.00 o 
  -1  -9   9       29.28       25.34      2.50 o 
   0  -9   9      459.89      467.67      9.50 o 
   1  -9   9      220.53      220.25      6.17 o 
   2  -9   9      490.01      515.36     10.17 o 
   3  -9   9        0.96       -1.83      1.33 o 
   4  -9   9       31.07       27.51      2.83 o 
   5  -9   9        4.35        3.33      1.83 o 
   6  -9   9        6.03        5.34      2.17 o 
  -8  -8   9        0.15       -2.00      1.33 o 
  -7  -8   9        2.33        3.17      1.67 o 
  -6  -8   9       20.06       17.67      2.33 o 
  -5  -8   9       42.03       47.18      3.17 o 
  -4  -8   9        7.33        9.34      1.83 o 
  -3  -8   9        0.45       -0.17      1.33 o 
  -2  -8   9       56.74       56.19      3.17 o 
  -1  -8   9      669.56      650.08     11.00 o 
   0  -8   9        0.88       -0.83      1.00 o 
   1  -8   9        0.93        1.67      1.33 o 
   2  -8   9      104.31      100.70      4.17 o 
   3  -8   9      187.02      185.24      5.67 o 
   4  -8   9       43.90       34.68      3.00 o 
   5  -8   9       25.90       31.35      3.17 o 
   6  -8   9        2.93        3.50      2.00 o 
   7  -8   9       30.28       36.51      3.67 o 
  -8  -7   9       10.78       13.17      2.50 o 
  -7  -7   9       75.09       73.69      4.17 o 
  -6  -7   9       26.23       17.17      2.33 o 
  -5  -7   9        0.01       -1.00      1.00 o 
  -4  -7   9      102.47       97.81      4.75 o 
  -3  -7   9        0.09        0.49      0.76 o 
  -2  -7   9       85.53       89.48      2.24 o 
  -1  -7   9       52.31       45.85      2.83 o 
   0  -7   9       79.28       83.86      3.50 o 
   1  -7   9       51.61       60.69      3.00 o 
   2  -7   9        6.04       10.34      1.67 o 
   3  -7   9        0.37        0.33      1.33 o 
   4  -7   9       67.71       65.19      3.67 o 
   5  -7   9       18.19       20.34      2.50 o 
   6  -7   9        0.19       -2.25      1.50 o 
   7  -7   9        4.89        2.50      2.17 o 
  -9  -6   9       27.06       22.68      2.83 o 
  -8  -6   9       29.11       27.51      2.83 o 
  -7  -6   9        1.13        2.17      1.50 o 
  -6  -6   9       31.36       24.68      2.50 o 
  -5  -6   9       36.90       40.17      1.89 o 
  -4  -6   9       27.74       30.71      1.64 o 
  -3  -6   9      156.30      158.77      3.16 o 
  -2  -6   9      142.49      143.39      2.84 o 
  -1  -6   9      289.72      313.57      4.24 o 
   0  -6   9       20.94       20.04      1.20 o 
   1  -6   9       46.63       38.18      2.50 o 
   2  -6   9       69.31       68.69      3.33 o 
   3  -6   9      194.46      159.73      5.00 o 
   4  -6   9      105.45       97.37      4.17 o 
   5  -6   9       26.68       25.34      2.83 o 
   6  -6   9        0.20       -1.17      1.50 o 
   7  -6   9       24.15       25.01      3.17 o 
  -9  -5   9        2.31        0.33      1.50 o 
  -8  -5   9       28.82       31.85      3.00 o 
  -7  -5   9       82.14       80.36      4.17 o 
  -6  -5   9        3.56        6.67      1.12 o 
  -5  -5   9       13.70       11.58      1.23 o 
  -4  -5   9      475.11      483.60      6.50 o 
  -3  -5   9      456.56      442.38      5.58 o 
  -2  -5   9      773.96      804.65      8.84 o 
  -1  -5   9      135.98      133.68      3.00 o 
   0  -5   9        0.02        0.03      1.08 o 
   1  -5   9      227.39      235.84      3.63 o 
   2  -5   9       21.39       25.84      2.17 o 
   3  -5   9      179.57      190.75      3.77 o 
   4  -5   9        5.66        8.17      1.83 o 
   5  -5   9       86.90       84.53      4.17 o 
   6  -5   9        2.22        2.17      1.67 o 
   7  -5   9        0.19       -0.83      1.83 o 
  -9  -4   9       28.76       28.18      3.00 o 
  -8  -4   9        0.95        4.17      1.67 o 
  -7  -4   9        0.02        0.50      1.17 o 
  -6  -4   9      214.75      208.29      4.13 o 
  -5  -4   9       61.41       51.94      2.12 o 
  -4  -4   9      660.93      646.50     10.42 o 
  -3  -4   9      466.38      452.74      7.42 o 
  -2  -4   9       45.19       41.73      2.67 o 
  -1  -4   9       15.64       17.54      1.12 o 
   0  -4   9      164.71      157.51      4.17 o 
   1  -4   9      252.34      232.83      3.58 o 
   2  -4   9      720.89      751.61     11.34 o 
   3  -4   9      214.94      191.40      5.34 o 
   4  -4   9      201.16      210.75      6.00 o 
   5  -4   9       15.45       13.67      2.00 o 
   6  -4   9        0.14       -0.83      1.50 o 
   7  -4   9        0.32        0.83      1.83 o 
  -9  -3   9        1.97        2.67      1.67 o 
  -8  -3   9        0.41        0.00      1.50 o 
  -7  -3   9        7.71       10.59      1.41 o 
  -6  -3   9        0.13       -0.40      1.67 o 
  -5  -3   9       85.63       91.08      3.08 o 
  -4  -3   9      532.39      545.96      6.48 o 
  -3  -3   9      112.90      127.47      2.71 o 
  -2  -3   9        0.04       -0.08      0.83 o 
  -1  -3   9      769.55      750.87      7.43 o 
   0  -3   9        0.14        0.08      0.44 o 
   1  -3   9     1179.80     1138.71      8.24 o 
   2  -3   9      710.77      687.59     10.34 o 
   3  -3   9        4.22        4.00      1.50 o 
   4  -3   9      226.28      208.91      5.67 o 
   5  -3   9       26.92       26.60      1.89 o 
   6  -3   9       11.84       10.05      1.59 o 
   7  -3   9       38.98       39.59      2.47 o 
  -9  -2   9        2.16        4.50      1.83 o 
  -8  -2   9        0.01        0.33      1.33 o 
  -7  -2   9       34.22       34.82      1.94 o 
  -6  -2   9       25.04       23.90      1.59 o 
  -5  -2   9        0.19        0.45      0.76 o 
  -4  -2   9       54.61       52.92      1.94 o 
  -3  -2   9       55.77       51.43      1.82 o 
  -2  -2   9      137.64      124.80      2.59 o 
  -1  -2   9     1128.11     1063.97      7.44 o 
   0  -2   9        1.92        2.81      0.87 o 
   1  -2   9      212.19      189.45      3.24 o 
   2  -2   9      122.24      134.57      2.27 o 
   3  -2   9       83.16       89.19      3.83 o 
   4  -2   9        0.03        0.98      1.75 o 
   5  -2   9       87.44       94.60      3.00 o 
   6  -2   9       36.25       34.51      3.17 o 
   7  -2   9       66.33       72.69      4.50 o 
  -9  -1   9        2.99        8.50      2.17 o 
  -8  -1   9        0.76        0.23      0.92 o 
  -7  -1   9       32.91       37.27      2.00 o 
  -6  -1   9       24.93       25.41      1.65 o 
  -5  -1   9        0.29        0.71      0.80 o 
  -4  -1   9      185.02      181.79      6.34 o 
  -3  -1   9       23.14       21.73      1.35 o 
  -2  -1   9      122.92      125.93      2.59 o 
  -1  -1   9      467.19      461.45      4.13 o 
   0  -1   9      165.12      148.07      2.20 o 
   1  -1   9      588.91      613.62      6.30 o 
   2  -1   9      110.45      105.02      2.47 o 
   3  -1   9        0.00        1.67      1.17 o 
   4  -1   9      189.34      195.74      6.00 o 
   5  -1   9        1.00        2.33      1.67 o 
   6  -1   9        4.02        1.00      1.67 o 
   7  -1   9        6.10       10.84      2.50 o 
  -9   0   9       45.44       64.86      4.00 o 
  -8   0   9        1.19        0.92      1.06 o 
  -7   0   9        5.25        6.31      1.83 o 
  -6   0   9       93.45       88.08      2.65 o 
  -5   0   9      175.40      195.01      3.70 o 
  -4   0   9        6.81        9.79      2.58 o 
  -3   0   9      903.46      854.81      8.35 o 
  -2   0   9      367.59      351.97      7.25 o 
  -1   0   9     1943.44     1871.32     14.82 o 
   0   0   9       10.26        8.89      1.00 o 
   1   0   9      103.43       93.03      3.33 o 
   2   0   9        1.44        3.33      1.33 o 
   3   0   9       38.47       37.85      2.83 o 
   4   0   9        2.45        1.33      1.33 o 
   5   0   9       32.34       44.18      3.33 o 
   6   0   9       26.00       29.68      3.00 o 
   7   0   9        0.60        4.00      2.17 o 
  -9   1   9        1.29        1.50      1.23 o 
  -8   1   9       37.71       43.28      2.36 o 
  -7   1   9       34.86       36.23      2.12 o 
  -6   1   9       85.22       94.83      3.67 o 
  -5   1   9        7.83        7.58      1.04 o 
  -4   1   9      489.45      487.13      5.92 o 
  -3   1   9      197.74      205.24      5.34 o 
  -2   1   9       21.66       24.34      2.00 o 
  -1   1   9       33.63       32.29      1.52 o 
   0   1   9       40.28       45.42      1.76 o 
   1   1   9        3.76        2.00      1.17 o 
   2   1   9       66.76       75.86      3.50 o 
   3   1   9       55.36       52.35      3.17 o 
   4   1   9      121.41      129.21      5.00 o 
   5   1   9       21.50       29.18      2.83 o 
   6   1   9        1.80        1.17      1.83 o 
  -9   2   9        1.29        0.50      1.18 o 
  -8   2   9        0.38        2.25      1.18 o 
  -7   2   9       66.35       66.19      3.67 o 
  -6   2   9        1.00        3.33      1.50 o 
  -5   2   9      161.04      166.40      5.17 o 
  -4   2   9      235.75      215.25      5.67 o 
  -3   2   9      143.73      137.22      4.50 o 
  -2   2   9      197.01      232.75      5.84 o 
  -1   2   9      134.25      131.02      2.87 o 
   0   2   9        2.69        8.08      1.17 o 
   1   2   9      381.45      352.13      7.17 o 
   2   2   9      341.90      346.63      7.50 o 
   3   2   9      257.94      235.42      6.50 o 
   4   2   9      106.38      100.04      4.67 o 
   5   2   9        0.13        3.50      1.83 o 
   6   2   9        1.15        0.33      1.67 o 
  -8   3   9       41.93       46.85      3.33 o 
  -7   3   9        4.93        4.84      1.67 o 
  -6   3   9       21.67       23.51      2.50 o 
  -5   3   9       50.88       45.52      3.00 o 
  -4   3   9      178.36      160.39      5.00 o 
  -3   3   9       29.33       29.18      2.33 o 
  -2   3   9       47.61       42.40      1.76 o 
  -1   3   9       89.54       98.63      2.59 o 
   0   3   9        0.59        2.12      1.08 o 
   1   3   9      426.00      403.32      7.84 o 
   2   3   9        2.97        1.00      1.50 o 
   3   3   9       60.63       51.52      3.33 o 
   4   3   9       40.23       46.68      3.67 o 
   5   3   9        2.78        0.50      1.67 o 
  -8   4   9       33.96       38.68      3.33 o 
  -7   4   9        7.25        5.00      1.67 o 
  -6   4   9       50.53       41.68      3.00 o 
  -5   4   9        7.53        5.50      1.67 o 
  -4   4   9        1.59        2.67      1.33 o 
  -3   4   9        9.34        6.50      1.67 o 
  -2   4   9      159.56      185.75      4.92 o 
  -1   4   9       44.73       43.82      1.99 o 
   0   4   9       70.92       92.01      4.59 o 
   1   4   9       89.48       86.20      3.83 o 
   2   4   9      380.02      391.15      8.50 o 
   3   4   9        4.38        3.83      1.67 o 
   4   4   9       38.79       33.51      3.17 o 
   5   4   9        2.16        1.67      1.83 o 
  -7   5   9        0.90       -0.17      1.50 o 
  -6   5   9       29.13       33.85      3.00 o 
  -5   5   9       22.31       24.84      2.50 o 
  -4   5   9        0.98        2.33      1.33 o 
  -3   5   9        9.84       11.34      2.00 o 
  -2   5   9       76.69       94.98      2.82 o 
  -1   5   9      409.84      386.86      5.76 o 
   0   5   9      103.40      114.42      3.06 o 
   1   5   9      208.47      205.24      6.00 o 
   2   5   9       21.72       22.17      2.50 o 
   3   5   9        1.46        2.67      1.67 o 
   4   5   9        3.78        1.67      1.83 o 
  -6   6   9        0.54        0.17      1.50 o 
  -5   6   9       86.20       79.36      4.00 o 
  -4   6   9      172.67      169.73      5.67 o 
  -3   6   9        1.34       -0.17      1.33 o 
  -2   6   9      258.19      255.87      4.76 o 
  -1   6   9        0.87        0.00      0.80 o 
   0   6   9       97.82       85.90      5.42 o 
   1   6   9       59.88       46.52      3.33 o 
   2   6   9        9.73        7.50      2.00 o 
   3   6   9       23.02       21.51      2.83 o 
  -5   7   9       12.64       14.67      2.17 o 
  -4   7   9      100.07      103.54      4.50 o 
  -3   7   9       75.23       70.69      3.83 o 
  -2   7   9        0.51       -0.90      1.17 o 
  -1   7   9       53.88       49.71      2.36 o 
   0   7   9        6.03        7.90      2.42 o 
   1   7   9       17.87       21.17      2.50 o 
   2   7   9        5.25        6.00      2.00 o 
  -4   8   9        1.81        3.33      1.67 o 
  -3   8   9       36.83       49.69      3.50 o 
  -2   8   9       38.30       36.85      2.24 o 
  -1   8   9       12.41       22.82      1.82 o 
   0   8   9        1.91        1.25      1.18 o 
  -1 -14  10        0.94        2.83      1.83 o 
   0 -14  10        3.71        7.00      2.17 o 
  -3 -13  10        2.38        5.17      2.17 o 
  -2 -13  10       32.16       36.85      3.50 o 
  -1 -13  10      104.89      100.70      5.17 o 
   0 -13  10       29.04       29.18      3.00 o 
   1 -13  10      115.32      124.88      5.50 o 
   2 -13  10        3.33        2.50      1.83 o 
   3 -13  10        0.54        1.50      1.83 o 
  -5 -12  10       23.01       21.17      2.83 o 
  -4 -12  10       10.09       14.34      2.50 o 
  -3 -12  10        3.88        2.33      1.67 o 
  -2 -12  10       35.96       44.68      3.67 o 
  -1 -12  10       10.12        8.50      2.17 o 
   0 -12  10       12.07       13.34      2.50 o 
   1 -12  10       36.27       31.85      3.17 o 
   2 -12  10       21.39       19.67      2.83 o 
   3 -12  10       13.75       11.50      2.33 o 
   4 -12  10        3.00        3.67      2.00 o 
  -6 -11  10        3.01        5.34      2.00 o 
  -5 -11  10        0.05       -1.33      1.50 o 
  -4 -11  10       15.71       13.17      2.33 o 
  -3 -11  10       21.33       13.67      2.33 o 
  -2 -11  10       78.91       92.03      4.50 o 
  -1 -11  10      355.12      350.13      8.67 o 
   0 -11  10      133.87      139.22      5.34 o 
   1 -11  10        1.07        2.00      1.83 o 
   2 -11  10        5.11        3.00      1.83 o 
   3 -11  10       25.63       26.68      2.83 o 
   4 -11  10      106.06      110.37      5.34 o 
   5 -11  10       13.59       13.84      2.67 o 
  -6 -10  10       43.78       42.18      3.50 o 
  -5 -10  10        0.37        0.83      1.67 o 
  -4 -10  10        1.07       -0.33      1.50 o 
  -3 -10  10       47.09       33.01      2.83 o 
  -2 -10  10       61.88       55.52      3.50 o 
  -1 -10  10        4.68        3.67      1.67 o 
   0 -10  10      112.32       96.70      4.50 o 
   1 -10  10      136.78      155.72      5.67 o 
   2 -10  10       85.91       81.03      4.17 o 
   3 -10  10       29.91       38.85      3.17 o 
   4 -10  10       39.58       38.35      3.33 o 
   5 -10  10       59.25       68.86      4.50 o 
  -7  -9  10       10.66       15.01      2.50 o 
  -6  -9  10        1.65        1.67      1.67 o 
  -5  -9  10       29.70       38.68      3.17 o 
  -4  -9  10       23.72       22.68      2.50 o 
  -3  -9  10        0.54        1.17      1.33 o 
  -2  -9  10        3.24        4.67      1.67 o 
  -1  -9  10        0.17       -0.17      1.33 o 
   0  -9  10       20.04       20.17      2.33 o 
   1  -9  10       99.57       91.70      4.17 o 
   2  -9  10      256.67      232.75      6.84 o 
   3  -9  10        0.01        0.67      1.33 o 
   4  -9  10       67.57       60.69      3.83 o 
   5  -9  10       50.64       45.52      3.83 o 
   6  -9  10        3.94       -2.25      1.50 o 
  -8  -8  10        2.56        2.33      1.83 o 
  -7  -8  10       28.07       33.35      3.00 o 
  -6  -8  10       52.88       42.18      3.33 o 
  -5  -8  10        1.46        1.33      1.33 o 
  -4  -8  10       41.40       36.18      2.83 o 
  -3  -8  10       60.20       67.53      3.50 o 
  -2  -8  10      157.88      152.22      5.17 o 
  -1  -8  10       19.69       18.67      2.17 o 
   0  -8  10        0.33        0.17      1.17 o 
   1  -8  10      273.14      279.94      7.00 o 
   2  -8  10       65.89       69.36      3.67 o 
   3  -8  10        7.73       13.00      2.00 o 
   4  -8  10       11.14       16.84      2.33 o 
   5  -8  10        0.59        3.33      2.00 o 
   6  -8  10       11.98       14.84      2.67 o 
  -8  -7  10        3.86        6.84      1.83 o 
  -7  -7  10        3.51        3.33      1.67 o 
  -6  -7  10       14.63       16.67      2.17 o 
  -5  -7  10       23.93       24.84      2.50 o 
  -4  -7  10       17.76       17.97      1.67 o 
  -3  -7  10       25.94       24.16      1.52 o 
  -2  -7  10       54.51       50.95      1.88 o 
  -1  -7  10      128.96      135.88      4.50 o 
   0  -7  10       66.09       66.02      3.33 o 
   1  -7  10       65.81       70.53      3.33 o 
   2  -7  10      324.66      314.95      7.50 o 
   3  -7  10       61.82       74.19      3.83 o 
   4  -7  10       88.00       84.03      4.17 o 
   5  -7  10        6.14        4.84      2.00 o 
   6  -7  10        4.34        1.50      2.00 o 
  -8  -6  10        0.88        3.00      1.67 o 
  -7  -6  10        1.35        1.67      1.67 o 
  -6  -6  10       68.56       61.52      3.50 o 
  -5  -6  10       37.65       41.45      2.00 o 
  -4  -6  10        7.26       11.13      1.18 o 
  -3  -6  10       67.66       76.68      2.92 o 
  -2  -6  10      407.28      433.98      5.55 o 
  -1  -6  10       55.65       47.12      1.80 o 
   0  -6  10      915.51      913.70     14.67 o 
   1  -6  10       11.22        7.84      1.50 o 
   2  -6  10      326.73      303.28      7.00 o 
   3  -6  10      137.55      146.22      5.00 o 
   4  -6  10       13.29       21.84      2.50 o 
   5  -6  10        1.03        1.00      1.67 o 
   6  -6  10       10.03        7.17      2.33 o 
  -8  -5  10       15.28       13.34      2.17 o 
  -7  -5  10       84.50       95.54      4.50 o 
  -6  -5  10        2.40        3.63      1.75 o 
  -5  -5  10       91.91       95.06      2.77 o 
  -4  -5  10        8.13       18.32      1.40 o 
  -3  -5  10        0.03        0.35      0.92 o 
  -2  -5  10        3.53        4.11      1.08 o 
  -1  -5  10      244.44      229.02      3.75 o 
   0  -5  10       31.64       29.98      3.58 o 
   1  -5  10       21.23       20.62      1.30 o 
   2  -5  10       26.72       22.42      1.40 o 
   3  -5  10       23.22       20.51      2.17 o 
   4  -5  10        0.98       -1.67      1.17 o 
   5  -5  10       15.35       21.67      2.50 o 
   6  -5  10       37.96       49.69      3.83 o 
  -9  -4  10        2.61        2.67      1.83 o 
  -8  -4  10        6.04        5.34      1.83 o 
  -7  -4  10        0.34       -0.28      0.88 o 
  -6  -4  10      137.40      120.35      3.50 o 
  -5  -4  10      202.46      184.91      5.67 o 
  -4  -4  10       19.36       25.36      2.33 o 
  -3  -4  10        0.75        1.32      1.25 o 
  -2  -4  10      137.76      151.59      3.12 o 
  -1  -4  10        0.14        0.03      0.64 o 
   0  -4  10      416.42      426.08      4.22 o 
   1  -4  10      288.34      267.73      4.12 o 
   2  -4  10        0.02        1.33      1.17 o 
   3  -4  10      189.39      199.74      5.50 o 
   4  -4  10      144.20      131.05      4.84 o 
   5  -4  10       94.80      114.71      4.84 o 
   6  -4  10        0.19        0.08      1.18 o 
  -9  -3  10        9.08        8.50      2.17 o 
  -8  -3  10      115.44      116.54      5.00 o 
  -7  -3  10       59.57       61.67      2.53 o 
  -6  -3  10       26.53       33.01      1.88 o 
  -5  -3  10       46.12       51.81      2.06 o 
  -4  -3  10      310.81      343.42      5.34 o 
  -3  -3  10      423.88      400.99      5.36 o 
  -2  -3  10       17.46       21.97      1.35 o 
  -1  -3  10      803.74      753.12      7.66 o 
   0  -3  10      217.65      227.01      2.91 o 
   1  -3  10        2.45        1.66      0.64 o 
   2  -3  10       50.66       43.01      1.82 o 
   3  -3  10      107.93      108.42      2.95 o 
   4  -3  10       89.28       86.90      4.84 o 
   5  -3  10       42.30       49.10      2.48 o 
   6  -3  10        8.49       10.67      2.17 o 
  -9  -2  10       27.14       35.68      3.33 o 
  -8  -2  10        2.93        5.04      1.92 o 
  -7  -2  10      111.71      116.83      3.36 o 
  -6  -2  10        1.15        1.75      0.94 o 
  -5  -2  10       62.47       68.46      2.36 o 
  -4  -2  10       19.74       17.58      1.30 o 
  -3  -2  10      650.42      611.12     15.26 o 
  -2  -2  10       34.33       37.07      1.65 o 
  -1  -2  10      166.31      181.37      3.23 o 
   0  -2  10      281.64      307.55      3.45 o 
   1  -2  10      985.36     1053.08      9.79 o 
   2  -2  10       31.67       45.09      4.50 o 
   3  -2  10      415.76      458.84      9.00 o 
   4  -2  10       31.43       30.51      2.83 o 
   5  -2  10      112.35      125.71      5.17 o 
   6  -2  10        1.82        1.33      1.67 o 
  -9  -1  10       48.32       56.19      4.00 o 
  -8  -1  10        2.74        1.32      1.58 o 
  -7  -1  10       12.11       10.41      1.35 o 
  -6  -1  10       19.07       20.26      1.47 o 
  -5  -1  10      146.79      139.77      3.18 o 
  -4  -1  10        8.31        6.93      1.00 o 
  -3  -1  10       45.81       43.72      1.82 o 
  -2  -1  10       24.69       26.12      1.52 o 
  -1  -1  10      173.93      203.69      3.44 o 
   0  -1  10       96.03      104.91      2.75 o 
   1  -1  10      140.95      119.71      3.83 o 
   2  -1  10      381.77      392.98      7.84 o 
   3  -1  10        1.82        2.17      1.50 o 
   4  -1  10       18.55       15.34      2.17 o 
   5  -1  10        5.38        6.84      2.00 o 
   6  -1  10       23.10       30.51      3.17 o 
  -9   0  10        0.18        0.87      1.23 o 
  -8   0  10        0.15        0.65      1.08 o 
  -7   0  10        0.24       -1.32      0.88 o 
  -6   0  10        8.75        9.31      1.67 o 
  -5   0  10      124.14      125.89      4.50 o 
  -4   0  10        1.13        1.45      1.50 o 
  -3   0  10      239.40      211.41      5.50 o 
  -2   0  10      418.99      397.15      7.84 o 
  -1   0  10      676.18      622.90     10.34 o 
   0   0  10       30.83       38.82      1.77 o 
   1   0  10      334.79      329.96      6.84 o 
   2   0  10        0.36       -0.33      1.17 o 
   3   0  10       12.15       11.00      2.00 o 
   4   0  10       66.80       71.53      4.00 o 
   5   0  10        0.92        1.67      1.67 o 
   6   0  10       35.76       40.01      3.50 o 
  -8   1  10        0.47        1.50      1.50 o 
  -7   1  10        5.86        4.33      1.67 o 
  -6   1  10       53.26       58.19      3.33 o 
  -5   1  10      100.87      102.71      4.17 o 
  -4   1  10      161.91      169.73      5.17 o 
  -3   1  10       19.17       11.84      1.67 o 
  -2   1  10       17.99       11.50      1.83 o 
  -1   1  10       87.38       89.70      3.83 o 
   0   1  10       14.87        8.08      1.12 o 
   1   1  10        1.49        3.17      1.33 o 
   2   1  10      121.64      143.72      4.84 o 
   3   1  10       14.89       11.00      2.00 o 
   4   1  10        0.10        0.00      1.50 o 
   5   1  10       62.15       65.86      4.00 o 
  -8   2  10       37.87       32.01      3.17 o 
  -7   2  10        2.07        0.17      1.50 o 
  -6   2  10       62.16       51.19      3.17 o 
  -5   2  10       55.30       62.02      3.33 o 
  -4   2  10        3.25        1.00      1.17 o 
  -3   2  10        4.93        5.50      1.50 o 
  -2   2  10        2.77        8.34      1.67 o 
  -1   2  10      100.73      102.78      2.68 o 
   0   2  10      138.97      164.13      3.46 o 
   1   2  10       18.29       21.17      2.17 o 
   2   2  10       35.13       45.18      3.17 o 
   3   2  10        0.00        2.00      1.50 o 
   4   2  10       93.67       92.87      4.50 o 
   5   2  10        8.21        6.84      2.17 o 
  -8   3  10       11.39       12.00      2.33 o 
  -7   3  10        3.45        2.83      1.67 o 
  -6   3  10       48.65       46.68      3.33 o 
  -5   3  10        2.47        4.17      1.67 o 
  -4   3  10       68.29       73.36      3.67 o 
  -3   3  10      268.96      273.94      6.84 o 
  -2   3  10       20.58       22.34      2.33 o 
  -1   3  10      469.20      493.03      6.39 o 
   0   3  10        4.03        4.63      1.06 o 
   1   3  10        1.86       -0.17      1.33 o 
   2   3  10       50.07       49.19      3.33 o 
   3   3  10       30.78       32.18      3.00 o 
   4   3  10        3.24        1.67      2.00 o 
  -7   4  10        3.15        4.50      1.67 o 
  -6   4  10        9.97        9.17      2.00 o 
  -5   4  10        0.50       -0.17      1.33 o 
  -4   4  10       89.97       82.53      3.83 o 
  -3   4  10        4.99        8.00      1.67 o 
  -2   4  10        7.29        3.50      1.50 o 
  -1   4  10        8.17       13.88      1.35 o 
   0   4  10       24.43       15.81      1.47 o 
   1   4  10        7.29        2.33      1.50 o 
   2   4  10       77.98       71.03      3.83 o 
   3   4  10       10.70        6.17      2.00 o 
   4   4  10       70.67       67.36      4.33 o 
  -6   5  10       26.69       25.18      2.67 o 
  -5   5  10        6.54        5.67      1.83 o 
  -4   5  10        7.95       10.34      2.00 o 
  -3   5  10       17.30       17.51      2.33 o 
  -2   5  10        0.27        0.67      1.33 o 
  -1   5  10       12.12       15.14      1.53 o 
   0   5  10       43.23       35.32      2.06 o 
   1   5  10       36.90       32.85      3.00 o 
   2   5  10      217.72      199.57      6.34 o 
   3   5  10        3.10        6.00      2.00 o 
  -5   6  10       55.76       60.86      3.83 o 
  -4   6  10       53.97       46.85      3.33 o 
  -3   6  10       13.75       13.84      2.17 o 
  -2   6  10        5.34        5.84      1.83 o 
  -1   6  10       22.56       23.20      1.82 o 
   0   6  10       31.03       22.18      1.82 o 
   1   6  10       32.06       33.01      3.00 o 
   2   6  10        1.78       -0.50      1.67 o 
  -4   7  10        0.15        1.17      1.50 o 
  -3   7  10        4.26        4.50      1.83 o 
  -2   7  10       15.66       25.18      2.67 o 
  -1   7  10        0.95        0.98      1.12 o 
   0   7  10        0.89       -0.59      1.04 o 
  -3 -13  11       50.96       54.69      4.00 o 
  -2 -13  11       25.39       26.68      3.00 o 
  -1 -13  11        0.02       -0.17      1.83 o 
   0 -13  11        4.77        4.33      2.17 o 
   1 -13  11       42.48       45.85      3.67 o 
   2 -13  11       36.97       49.19      4.00 o 
  -4 -12  11        0.01        0.00      1.67 o 
  -3 -12  11       39.41       43.52      3.67 o 
  -2 -12  11        2.53        1.67      1.83 o 
  -1 -12  11       52.82       52.52      4.00 o 
   0 -12  11        3.69        2.17      2.00 o 
   1 -12  11       13.78       13.51      2.50 o 
   2 -12  11        2.40        0.00      1.67 o 
   3 -12  11       30.46       34.18      3.50 o 
  -5 -11  11        4.48        4.17      2.00 o 
  -4 -11  11       32.76       38.51      3.33 o 
  -3 -11  11        0.36        0.00      1.67 o 
  -2 -11  11       20.19       24.68      2.83 o 
  -1 -11  11        0.30       -0.17      1.50 o 
   0 -11  11        5.44        6.17      1.83 o 
   1 -11  11        1.48        3.50      1.67 o 
   2 -11  11        2.46        4.17      1.83 o 
   3 -11  11      109.25      101.37      5.00 o 
   4 -11  11       12.84       16.34      2.67 o 
  -6 -10  11        0.65        0.50      1.67 o 
  -5 -10  11       28.01       24.01      2.83 o 
  -4 -10  11        0.57        0.33      1.50 o 
  -3 -10  11        6.54        3.33      1.67 o 
  -2 -10  11       19.32       22.84      2.67 o 
  -1 -10  11       47.66       57.52      3.67 o 
   0 -10  11       41.07       34.35      2.83 o 
   1 -10  11       53.60       59.69      3.67 o 
   2 -10  11       19.47       17.84      2.50 o 
   3 -10  11       14.07       17.51      2.50 o 
   4 -10  11       22.97       17.84      2.67 o 
   5 -10  11        9.75       13.17      2.67 o 
  -7  -9  11        0.25        1.83      1.67 o 
  -6  -9  11        1.89        4.67      1.83 o 
  -5  -9  11       26.13       23.01      2.67 o 
  -4  -9  11       91.28       92.37      4.50 o 
  -3  -9  11       71.39       78.70      4.00 o 
  -2  -9  11      150.98      150.22      5.34 o 
  -1  -9  11       33.94       39.18      3.00 o 
   0  -9  11      129.73      124.71      5.00 o 
   1  -9  11      134.41      134.72      5.17 o 
   2  -9  11       30.64       26.84      2.83 o 
   3  -9  11       69.71       75.19      4.00 o 
   4  -9  11       30.29       37.18      3.17 o 
   5  -9  11        5.59        6.34      2.33 o 
  -7  -8  11       39.63       40.52      3.33 o 
  -6  -8  11       17.69       16.51      2.33 o 
  -5  -8  11        3.90        5.00      1.67 o 
  -4  -8  11       56.83       57.69      3.50 o 
  -3  -8  11       19.72       25.01      2.50 o 
  -2  -8  11      246.19      226.42      6.34 o 
  -1  -8  11       93.75       80.03      3.83 o 
   0  -8  11      118.70      115.04      4.50 o 
   1  -8  11       54.96       53.02      3.33 o 
   2  -8  11       31.40       35.85      2.83 o 
   3  -8  11        6.20        4.84      1.67 o 
   4  -8  11       75.59       82.36      4.33 o 
   5  -8  11        7.62        6.00      2.17 o 
  -8  -7  11        6.85        5.67      2.00 o 
  -7  -7  11        0.15        0.00      1.33 o 
  -6  -7  11       10.34        7.00      1.83 o 
  -5  -7  11       23.07       21.36      1.64 o 
  -4  -7  11        0.50       -1.00      0.83 o 
  -3  -7  11       75.80       74.30      2.50 o 
  -2  -7  11      310.49      265.17      7.09 o 
  -1  -7  11       45.20       46.52      3.17 o 
   0  -7  11       45.02       37.68      2.83 o 
   1  -7  11       10.50        6.17      1.50 o 
   2  -7  11        5.12        2.00      1.33 o 
   3  -7  11        0.08        0.33      1.17 o 
   4  -7  11        1.33        4.00      1.67 o 
   5  -7  11       16.51       13.17      2.50 o 
   6  -7  11        3.12        4.33      2.00 o 
  -8  -6  11       19.51       19.34      2.67 o 
  -7  -6  11       16.82       22.34      2.67 o 
  -6  -6  11       23.25       31.63      2.42 o 
  -5  -6  11       77.10       69.95      2.53 o 
  -4  -6  11       11.68       18.15      1.47 o 
  -3  -6  11       18.79       17.44      1.40 o 
  -2  -6  11       39.92       50.70      2.58 o 
  -1  -6  11       49.65       58.62      2.04 o 
   0  -6  11       24.54       29.86      1.56 o 
   1  -6  11        4.16        5.17      1.50 o 
   2  -6  11      222.31      205.08      6.00 o 
   3  -6  11       14.90       15.66      1.53 o 
   4  -6  11        9.64        8.17      2.00 o 
   5  -6  11       21.22       19.34      2.67 o 
   6  -6  11        7.13        6.84      2.33 o 
  -8  -5  11       28.10       24.68      2.83 o 
  -7  -5  11       71.11       77.34      2.89 o 
  -6  -5  11      151.32      148.86      3.71 o 
  -5  -5  11       89.31       80.87      2.75 o 
  -4  -5  11       89.72       85.03      2.65 o 
  -3  -5  11      312.03      291.24      4.70 o 
  -2  -5  11       54.90       51.75      1.99 o 
  -1  -5  11       21.61       23.38      1.40 o 
   0  -5  11      161.18      154.12      3.23 o 
   1  -5  11       73.17       82.27      2.40 o 
   2  -5  11      136.47      135.96      3.11 o 
   3  -5  11        9.36        5.84      1.67 o 
   4  -5  11        9.58       10.00      2.00 o 
   5  -5  11        0.10       -0.33      1.50 o 
   6  -5  11       15.17       13.34      2.67 o 
  -8  -4  11       27.54       23.51      2.67 o 
  -7  -4  11        5.68        6.55      1.25 o 
  -6  -4  11       25.28       23.11      2.50 o 
  -5  -4  11       39.88       43.27      3.50 o 
  -4  -4  11       44.29       44.17      1.94 o 
  -3  -4  11        0.41        2.87      0.88 o 
  -2  -4  11       30.49       25.56      1.53 o 
  -1  -4  11      159.50      169.68      3.58 o 
   0  -4  11        8.95        7.53      1.00 o 
   1  -4  11       21.11       26.41      1.25 o 
   2  -4  11      123.93      119.30      5.50 o 
   3  -4  11       48.12       55.73      2.30 o 
   4  -4  11        0.65        0.33      1.06 o 
   5  -4  11       13.95       20.34      2.67 o 
   6  -4  11        3.07        3.17      1.83 o 
  -8  -3  11       28.96       25.03      2.17 o 
  -7  -3  11       22.10       22.64      1.82 o 
  -6  -3  11       92.06       83.21      2.77 o 
  -5  -3  11       10.96        8.48      1.23 o 
  -4  -3  11        5.43        6.07      2.42 o 
  -3  -3  11      209.26      222.64      5.42 o 
  -2  -3  11       38.30       42.37      1.77 o 
  -1  -3  11       14.36       13.31      1.12 o 
   0  -3  11      298.35      273.94      4.36 o 
   1  -3  11        5.02        6.65      0.87 o 
   2  -3  11        0.86        2.14      2.67 o 
   3  -3  11      117.37      111.54      4.50 o 
   4  -3  11       88.02       93.20      4.33 o 
   5  -3  11        0.01        0.00      1.50 o 
   6  -3  11        4.83        3.67      2.17 o 
  -8  -2  11       10.61        5.35      2.00 o 
  -7  -2  11        3.21        2.83      1.06 o 
  -6  -2  11        5.08        3.67      1.00 o 
  -5  -2  11       15.06       16.52      1.35 o 
  -4  -2  11       60.32       49.95      1.99 o 
  -3  -2  11       73.19       79.10      2.41 o 
  -2  -2  11       40.99       33.62      1.64 o 
  -1  -2  11        8.53        9.49      1.04 o 
   0  -2  11      163.61      145.22      4.67 o 
   1  -2  11      145.97      148.94      4.59 o 
   2  -2  11       25.45       20.34      2.17 o 
   3  -2  11        4.79        1.67      1.50 o 
   4  -2  11        9.76        4.00      1.83 o 
   5  -2  11        5.59        4.33      2.00 o 
   6  -2  11       21.18       32.85      3.50 o 
  -8  -1  11        5.13        6.41      1.30 o 
  -7  -1  11        1.57        3.22      1.12 o 
  -6  -1  11        0.00        0.86      0.88 o 
  -5  -1  11        3.86        3.69      1.04 o 
  -4  -1  11       55.87       60.55      2.28 o 
  -3  -1  11      378.40      405.48      8.17 o 
  -2  -1  11       73.97       80.20      3.67 o 
  -1  -1  11      145.04      154.89      5.00 o 
   0  -1  11      524.26      533.20      9.67 o 
   1  -1  11        0.02       -0.35      0.76 o 
   2  -1  11        4.90        6.67      1.67 o 
   3  -1  11       29.84       27.01      2.67 o 
   4  -1  11       50.98       52.69      3.50 o 
   5  -1  11       59.56       61.69      4.17 o 
  -8   0  11       12.76        7.67      2.00 o 
  -7   0  11       25.69       28.34      2.83 o 
  -6   0  11       52.74       59.86      3.67 o 
  -5   0  11       23.10       22.34      2.33 o 
  -4   0  11      295.29      312.78      7.34 o 
  -3   0  11        0.26        0.83      1.33 o 
  -2   0  11      437.53      449.67      8.84 o 
  -1   0  11       11.70       12.17      1.83 o 
   0   0  11      175.42      166.56      5.34 o 
   1   0  11       15.22       15.84      1.83 o 
   2   0  11      163.98      162.56      5.17 o 
   3   0  11       95.55       92.70      4.33 o 
   4   0  11       55.08       56.02      3.83 o 
   5   0  11       14.19       15.17      2.67 o 
  -8   1  11       21.37       21.01      2.67 o 
  -7   1  11       58.92       63.36      3.83 o 
  -6   1  11       72.02       77.53      4.00 o 
  -5   1  11      178.06      162.39      5.34 o 
  -4   1  11       15.10       16.67      2.17 o 
  -3   1  11      469.51      421.82      8.67 o 
  -2   1  11       58.62       63.36      3.50 o 
  -1   1  11       18.49       17.67      2.17 o 
   0   1  11       76.35       95.89      3.00 o 
   1   1  11       28.94       34.01      2.67 o 
   2   1  11        0.05        0.67      1.50 o 
   3   1  11       42.50       44.68      3.33 o 
   4   1  11        4.38        2.50      1.67 o 
   5   1  11       11.26       11.34      2.33 o 
  -7   2  11        1.84        1.17      1.67 o 
  -6   2  11       27.29       25.01      2.67 o 
  -5   2  11       19.95       20.67      2.50 o 
  -4   2  11        2.48        3.33      1.50 o 
  -3   2  11       11.78       14.51      2.00 o 
  -2   2  11        5.09       10.00      1.83 o 
  -1   2  11      110.85      133.55      5.00 o 
   0   2  11       26.51       19.01      1.59 o 
   1   2  11       70.44       76.36      3.67 o 
   2   2  11       18.91       15.84      2.33 o 
   3   2  11      175.05      173.90      6.00 o 
   4   2  11       34.59       42.02      3.67 o 
  -7   3  11       14.89       17.84      2.67 o 
  -6   3  11        1.59        1.17      1.67 o 
  -5   3  11       28.81       19.84      2.50 o 
  -4   3  11       88.77       79.86      4.00 o 
  -3   3  11       83.37       88.37      4.17 o 
  -2   3  11       24.99       21.17      2.50 o 
  -1   3  11       20.55       22.01      2.50 o 
   0   3  11      148.18      148.14      3.58 o 
   1   3  11        4.45        6.17      1.67 o 
   2   3  11        0.19        1.50      1.50 o 
   3   3  11        0.04       -2.00      1.33 o 
  -6   4  11       65.10       57.69      3.83 o 
  -5   4  11       23.04       22.51      2.67 o 
  -4   4  11       17.13       11.34      2.00 o 
  -3   4  11      105.94      122.55      5.00 o 
  -2   4  11        8.96       10.17      2.00 o 
  -1   4  11      136.33      166.23      5.84 o 
   0   4  11        0.00       -0.75      1.25 o 
   1   4  11       57.33       54.35      3.50 o 
   2   4  11       23.23       23.01      2.67 o 
   3   4  11       10.71        8.84      2.17 o 
  -5   5  11        0.00        0.17      1.50 o 
  -4   5  11        0.40        1.17      1.50 o 
  -3   5  11       63.68       67.53      4.00 o 
  -2   5  11       16.25       16.67      2.33 o 
  -1   5  11        0.03       -1.67      1.33 o 
   0   5  11       88.61       90.71      3.18 o 
   1   5  11        4.33        7.41      1.42 o 
  -3   6  11       64.70       50.85      3.50 o 
  -2   6  11       42.57       51.52      3.67 o 
  -1   6  11       17.85       17.17      2.67 o 
   0   6  11        0.21       -0.04      1.04 o 
  -1 -13  12        3.44        2.67      1.83 o 
   0 -13  12        9.40        9.34      2.33 o 
  -3 -12  12       47.98       52.85      4.00 o 
  -2 -12  12       17.18       18.01      2.83 o 
  -1 -12  12       53.19       61.36      4.33 o 
   0 -12  12       17.23       13.34      2.50 o 
   1 -12  12       14.19       20.01      2.67 o 
   2 -12  12        0.43       -0.83      1.50 o 
  -5 -11  12       25.11       28.34      3.17 o 
  -4 -11  12        9.10       11.00      2.33 o 
  -3 -11  12       95.41       95.37      4.84 o 
  -2 -11  12        3.81        6.84      2.00 o 
  -1 -11  12       58.45       67.53      4.17 o 
   0 -11  12        1.19       -0.17      1.50 o 
   1 -11  12        3.55        4.67      1.83 o 
   2 -11  12       32.23       35.85      3.33 o 
   3 -11  12       61.02       58.69      4.17 o 
  -5 -10  12       83.61       88.53      4.84 o 
  -4 -10  12        1.24        2.50      1.67 o 
  -3 -10  12        1.08        1.17      1.50 o 
  -2 -10  12        0.50        0.17      1.33 o 
  -1 -10  12        2.28        3.83      1.67 o 
   0 -10  12       45.61       43.02      3.17 o 
   1 -10  12        0.02       -0.50      1.33 o 
   2 -10  12      113.03      112.21      5.17 o 
   3 -10  12        0.02       -2.00      1.50 o 
   4 -10  12       41.45       49.85      3.83 o 
  -6  -9  12        5.12        7.84      2.17 o 
  -5  -9  12       65.31       66.02      4.00 o 
  -4  -9  12        1.18        1.50      1.33 o 
  -3  -9  12       96.63      101.04      4.67 o 
  -2  -9  12       23.47       25.68      2.67 o 
  -1  -9  12        0.16        0.50      1.33 o 
   0  -9  12       43.50       51.69      3.33 o 
   1  -9  12        4.29        6.84      1.83 o 
   2  -9  12       43.78       47.85      3.50 o 
   3  -9  12       19.13       14.17      2.17 o 
   4  -9  12       56.75       59.52      4.00 o 
  -7  -8  12        7.51        6.84      2.17 o 
  -6  -8  12       35.96       37.18      3.17 o 
  -5  -8  12       47.75       45.00      2.23 o 
  -4  -8  12        0.05        0.50      1.33 o 
  -3  -8  12        3.64        6.84      1.83 o 
  -2  -8  12       34.01       34.35      2.83 o 
  -1  -8  12        9.77        7.84      1.83 o 
   0  -8  12       91.70       76.36      3.83 o 
   1  -8  12        0.02        0.17      1.33 o 
   2  -8  12        9.45       12.00      2.00 o 
   3  -8  12       17.94       17.34      2.50 o 
   4  -8  12        1.18        0.83      1.50 o 
   5  -8  12        3.54        4.33      2.17 o 
  -7  -7  12        0.00        0.17      1.50 o 
  -6  -7  12       22.13       24.38      3.33 o 
  -5  -7  12       18.62       17.73      1.83 o 
  -4  -7  12        4.41        3.42      1.06 o 
  -3  -7  12       12.04       15.56      1.40 o 
  -2  -7  12       16.57       17.01      2.17 o 
  -1  -7  12       87.34       84.70      4.00 o 
   0  -7  12      164.41      163.73      5.34 o 
   1  -7  12       62.84       68.36      3.67 o 
   2  -7  12        1.05       -0.33      1.33 o 
   3  -7  12        6.57        7.00      1.83 o 
   4  -7  12        4.21        2.83      1.67 o 
   5  -7  12        0.01       -1.50      1.67 o 
  -7  -6  12       51.48       47.57      2.41 o 
  -6  -6  12        0.14        0.42      1.08 o 
  -5  -6  12       14.13       10.55      3.08 o 
  -4  -6  12       25.00       24.22      2.00 o 
  -3  -6  12      332.13      354.95      8.00 o 
  -2  -6  12        0.73        1.04      0.88 o 
  -1  -6  12      132.03      126.64      2.99 o 
   0  -6  12       87.04       69.86      3.33 o 
   1  -6  12      123.02      119.54      4.67 o 
   2  -6  12       60.60       49.35      3.17 o 
   3  -6  12        3.77        2.00      1.50 o 
   4  -6  12        0.14       -1.00      1.50 o 
   5  -6  12       24.97       36.35      3.50 o 
  -8  -5  12        0.19       -0.83      1.33 o 
  -7  -5  12       12.77       10.26      2.25 o 
  -6  -5  12      128.31      116.83      4.92 o 
  -5  -5  12       34.65       43.16      2.06 o 
  -4  -5  12       71.30       74.28      2.59 o 
  -3  -5  12        3.30        4.80      1.06 o 
  -2  -5  12      262.34      244.07      4.29 o 
  -1  -5  12       21.04       25.50      1.59 o 
   0  -5  12       19.08       13.76      1.23 o 
   1  -5  12      166.41      152.94      3.36 o 
   2  -5  12       81.28       93.91      2.77 o 
   3  -5  12        0.96       -0.05      1.00 o 
   4  -5  12       29.67       32.83      2.58 o 
   5  -5  12       50.41       65.69      4.17 o 
  -8  -4  12        0.00        0.55      1.12 o 
  -7  -4  12        0.04        0.92      1.06 o 
  -6  -4  12       44.25       45.37      4.84 o 
  -5  -4  12        6.31        6.60      1.67 o 
  -4  -4  12        3.47        1.92      0.92 o 
  -3  -4  12        0.78        2.86      1.17 o 
  -2  -4  12      237.03      207.33      3.89 o 
  -1  -4  12        2.67        2.92      0.88 o 
   0  -4  12      222.44      235.97      4.18 o 
   1  -4  12       29.17       40.65      1.94 o 
   2  -4  12      246.32      256.67      4.58 o 
   3  -4  12       19.14       25.34      2.50 o 
   4  -4  12      188.10      186.90      6.17 o 
   5  -4  12       12.28       12.00      2.50 o 
  -8  -3  12        0.85        0.96      1.16 o 
  -7  -3  12        8.34        6.66      1.35 o 
  -6  -3  12       31.52       41.64      2.92 o 
  -5  -3  12       12.42       16.39      1.50 o 
  -4  -3  12        0.01       -0.10      0.83 o 
  -3  -3  12       35.90       27.98      3.25 o 
  -2  -3  12       52.05       49.56      1.94 o 
  -1  -3  12      129.61      116.97      2.89 o 
   0  -3  12        0.06        1.00      1.33 o 
   1  -3  12      146.45      139.89      4.84 o 
   2  -3  12      251.83      276.95      4.83 o 
   3  -3  12      206.61      216.25      6.34 o 
   4  -3  12        0.12       -1.67      1.50 o 
   5  -3  12       21.89       24.34      3.00 o 
  -8  -2  12        5.64        6.10      1.35 o 
  -7  -2  12        0.67        1.30      1.12 o 
  -6  -2  12       29.98       35.40      1.99 o 
  -5  -2  12        0.69        1.20      0.88 o 
  -4  -2  12       36.84       38.01      1.99 o 
  -3  -2  12      145.73      145.72      5.00 o 
  -2  -2  12       13.46       15.34      2.00 o 
  -1  -2  12       61.90       53.52      3.17 o 
   0  -2  12      510.93      533.20      9.84 o 
   1  -2  12       50.44       45.85      3.17 o 
   2  -2  12      215.18      244.26      6.50 o 
   3  -2  12       19.22       20.17      2.50 o 
   4  -2  12       27.10       44.02      3.50 o 
   5  -2  12       64.10       67.86      4.17 o 
  -7  -1  12        8.42        2.33      1.83 o 
  -6  -1  12        2.52        1.50      1.67 o 
  -5  -1  12       86.69       89.53      4.17 o 
  -4  -1  12       14.38       13.00      2.00 o 
  -3  -1  12        0.99        3.00      1.50 o 
  -2  -1  12       19.37       16.67      2.00 o 
  -1  -1  12      194.77      202.58      5.84 o 
   0  -1  12       13.57       12.17      2.00 o 
   1  -1  12      138.56      138.72      5.00 o 
   2  -1  12       43.12       36.35      2.83 o 
   3  -1  12       66.69       74.19      4.00 o 
   4  -1  12        9.42       17.67      2.67 o 
  -7   0  12        3.27        3.33      1.83 o 
  -6   0  12        4.20        2.33      1.50 o 
  -5   0  12        0.60        1.00      1.33 o 
  -4   0  12       17.30       15.34      2.17 o 
  -3   0  12      116.66      125.55      4.67 o 
  -2   0  12       12.00        8.34      1.83 o 
  -1   0  12       60.45       66.86      3.67 o 
   0   0  12      107.59      108.87      4.50 o 
   1   0  12       35.86       36.01      2.83 o 
   2   0  12        0.21        0.17      1.50 o 
   3   0  12        0.84        2.50      1.67 o 
   4   0  12        6.56        6.84      2.00 o 
  -7   1  12        7.08        5.34      1.83 o 
  -6   1  12        0.05        1.67      1.67 o 
  -5   1  12       14.03       10.84      2.17 o 
  -4   1  12       12.01       11.17      2.00 o 
  -3   1  12        5.24        6.50      1.67 o 
  -2   1  12       35.39       41.85      3.00 o 
  -1   1  12       11.31       20.01      2.33 o 
   0   1  12        0.03        0.50      1.33 o 
   1   1  12        8.56        5.62      1.23 o 
   2   1  12       51.89       57.35      3.67 o 
   3   1  12        1.93        2.00      1.67 o 
   4   1  12        8.86        8.17      2.33 o 
  -6   2  12       11.04       12.17      2.33 o 
  -5   2  12       23.29       29.01      2.83 o 
  -4   2  12       10.79       20.01      2.33 o 
  -3   2  12       97.45      111.21      4.67 o 
  -2   2  12        0.04        1.00      1.50 o 
  -1   2  12        8.61       16.17      2.33 o 
   0   2  12       86.30       88.87      4.33 o 
   1   2  12        8.03        3.17      1.18 o 
   2   2  12        1.04        2.17      1.67 o 
   3   2  12       78.97       75.69      4.33 o 
  -6   3  12       62.31       73.53      4.17 o 
  -5   3  12       65.84       69.19      4.00 o 
  -4   3  12       89.58       88.70      4.50 o 
  -3   3  12       25.98       32.01      2.83 o 
  -2   3  12      127.93      130.05      5.34 o 
  -1   3  12        2.19        4.33      1.67 o 
   0   3  12        5.17        4.67      1.67 o 
   1   3  12       45.88       33.80      2.18 o 
   2   3  12       94.21      103.87      4.67 o 
  -5   4  12        0.08       -1.00      1.33 o 
  -4   4  12        0.12        0.00      1.50 o 
  -3   4  12        1.48        0.33      1.33 o 
  -2   4  12       44.90       43.02      3.33 o 
  -1   4  12       63.97       65.52      4.00 o 
   0   4  12       68.09       74.03      4.33 o 
   1   4  12        4.12        4.06      1.35 o 
  -3   5  12        4.39        3.50      1.67 o 
  -2   5  12       13.89       21.84      2.83 o 
  -1   5  12       49.21       47.68      3.67 o 
  -2 -12  13       16.80       20.17      2.83 o 
  -1 -12  13        0.48       -0.33      1.67 o 
   0 -12  13       19.33       26.34      3.00 o 
  -4 -11  13        0.64        3.33      1.83 o 
  -3 -11  13       12.82       10.67      2.50 o 
  -2 -11  13       30.63       28.84      3.00 o 
  -1 -11  13       25.71       19.51      2.67 o 
   0 -11  13        0.86       -1.17      1.33 o 
   1 -11  13       31.49       28.01      3.00 o 
   2 -11  13       25.33       17.67      2.83 o 
  -5 -10  13        0.04       -0.17      1.50 o 
  -4 -10  13        0.67        3.00      1.67 o 
  -3 -10  13        0.92       -0.33      1.33 o 
  -2 -10  13        7.92        6.34      2.00 o 
  -1 -10  13       15.57       15.34      2.33 o 
   0 -10  13       12.94       19.67      2.67 o 
   1 -10  13        5.68        5.67      2.00 o 
   2 -10  13        9.87        6.00      2.00 o 
   3 -10  13        7.68        7.17      2.17 o 
  -5  -9  13       15.18       25.18      3.00 o 
  -4  -9  13        0.32        1.17      1.50 o 
  -3  -9  13       26.00       37.85      3.17 o 
  -2  -9  13       10.78       18.51      2.50 o 
  -1  -9  13        9.95        8.34      1.83 o 
   0  -9  13       22.17       11.50      2.17 o 
   1  -9  13        3.21        7.84      1.83 o 
   2  -9  13       14.06        7.50      2.00 o 
   3  -9  13       20.67       21.51      2.67 o 
  -6  -8  13       20.43       23.01      2.83 o 
  -5  -8  13       74.42       84.36      4.50 o 
  -4  -8  13        0.04        1.50      1.50 o 
  -3  -8  13       24.70       29.01      2.83 o 
  -2  -8  13       19.67       10.67      2.00 o 
  -1  -8  13        0.88        1.83      1.50 o 
   0  -8  13        4.30        3.33      1.50 o 
   1  -8  13       21.59       25.68      2.67 o 
   2  -8  13       22.62       25.18      2.67 o 
   3  -8  13      111.99      124.88      5.34 o 
   4  -8  13        0.07        1.67      1.67 o 
  -6  -7  13        4.83        1.55      1.23 o 
  -5  -7  13       29.70       28.48      1.99 o 
  -4  -7  13        1.77        0.50      0.94 o 
  -3  -7  13       31.09       25.06      3.08 o 
  -2  -7  13       10.56       10.50      1.83 o 
  -1  -7  13       48.64       41.52      3.17 o 
   0  -7  13       67.57       71.86      3.83 o 
   1  -7  13       12.91       16.51      2.17 o 
   2  -7  13        2.48        3.50      1.67 o 
   3  -7  13       18.19       25.01      2.67 o 
   4  -7  13        8.10        8.17      2.17 o 
  -7  -6  13       36.87       30.84      4.50 o 
  -6  -6  13       11.12       15.29      3.08 o 
  -5  -6  13        0.22        3.42      1.18 o 
  -4  -6  13       21.95       19.37      1.59 o 
  -3  -6  13        9.87       13.90      1.47 o 
  -2  -6  13       29.91       31.99      1.88 o 
  -1  -6  13        3.05        2.08      0.94 o 
   0  -6  13       69.60       65.02      3.50 o 
   1  -6  13       12.22        7.67      1.83 o 
   2  -6  13       44.80       43.68      3.17 o 
   3  -6  13       75.20       72.86      4.00 o 
   4  -6  13       33.10       35.24      2.30 o 
  -7  -5  13       30.62       27.32      2.06 o 
  -6  -5  13       28.33       31.43      2.12 o 
  -5  -5  13       80.73       82.96      2.95 o 
  -4  -5  13        0.26       -1.44      1.33 o 
  -3  -5  13        9.33       10.33      1.23 o 
  -2  -5  13       28.06       19.26      1.53 o 
  -1  -5  13        0.16        1.26      0.88 o 
   0  -5  13        7.28       11.10      1.67 o 
   1  -5  13        2.51        3.92      1.67 o 
   2  -5  13       39.29       30.68      2.67 o 
   3  -5  13       13.54       12.84      2.17 o 
   4  -5  13        5.06        3.17      1.83 o 
  -7  -4  13        2.44        3.93      1.67 o 
  -6  -4  13        0.23        1.50      1.06 o 
  -5  -4  13        2.33        1.10      1.00 o 
  -4  -4  13        3.95        2.29      1.00 o 
  -3  -4  13       30.63       38.39      2.83 o 
  -2  -4  13      139.14      157.39      3.58 o 
  -1  -4  13       28.89       30.95      1.89 o 
   0  -4  13      285.19      328.62      7.50 o 
   1  -4  13      111.83      116.04      4.50 o 
   2  -4  13        5.60       10.17      2.00 o 
   3  -4  13       22.93       27.68      2.67 o 
   4  -4  13        3.81        0.67      1.67 o 
  -7  -3  13       23.75       17.93      2.42 o 
  -6  -3  13        0.24       -0.50      1.42 o 
  -5  -3  13       19.43       22.93      1.71 o 
  -4  -3  13       55.55       63.52      3.67 o 
  -3  -3  13      251.95      259.93      6.84 o 
  -2  -3  13      292.98      299.11      7.17 o 
  -1  -3  13       27.35       19.34      2.17 o 
   0  -3  13       92.98      105.04      4.33 o 
   1  -3  13        0.11       -1.75      1.17 o 
   2  -3  13       43.26       54.52      3.33 o 
   3  -3  13      101.40      106.87      4.67 o 
   4  -3  13        7.83       10.50      2.17 o 
  -7  -2  13        2.68        0.17      1.67 o 
  -6  -2  13        1.87        0.83      1.67 o 
  -5  -2  13       81.59       91.37      4.33 o 
  -4  -2  13       17.06       17.34      2.33 o 
  -3  -2  13       34.62       36.35      3.00 o 
  -2  -2  13        5.05        2.67      1.50 o 
  -1  -2  13        0.40        2.83      1.50 o 
   0  -2  13       64.34       62.19      3.50 o 
   1  -2  13        0.20        0.50      1.33 o 
   2  -2  13       47.70       46.18      3.33 o 
   3  -2  13       21.13       24.18      2.67 o 
   4  -2  13        1.36        2.00      1.83 o 
  -7  -1  13        3.45        1.67      1.83 o 
  -6  -1  13        6.40        5.50      2.00 o 
  -5  -1  13        3.19        2.83      1.67 o 
  -4  -1  13       22.77       17.84      2.33 o 
  -3  -1  13       12.91        7.17      1.83 o 
  -2  -1  13      164.92      165.06      5.67 o 
  -1  -1  13        4.91        0.67      1.33 o 
   0  -1  13       20.85       20.51      2.33 o 
   1  -1  13        6.55        5.34      1.83 o 
   2  -1  13        0.98        0.00      1.33 o 
   3  -1  13        7.51        2.83      1.83 o 
  -6   0  13       50.85       62.02      3.83 o 
  -5   0  13       47.43       57.69      3.67 o 
  -4   0  13        0.61       -1.00      1.33 o 
  -3   0  13        0.02        7.00      1.83 o 
  -2   0  13        9.07        7.34      1.83 o 
  -1   0  13        4.74        3.67      1.67 o 
   0   0  13       20.81       18.01      2.33 o 
   1   0  13       69.33       63.52      3.83 o 
   3   0  13       22.92       28.51      3.00 o 
  -6   1  13        2.71       -2.00      1.33 o 
  -5   1  13        0.07       -0.50      1.50 o 
  -4   1  13       35.00       26.01      2.83 o 
  -3   1  13       27.00       22.34      2.50 o 
  -2   1  13        0.41        0.50      1.50 o 
  -1   1  13       10.58       10.84      2.17 o 
   0   1  13      158.21      175.07      6.17 o 
   1   1  13       37.29       42.18      3.33 o 
  -5   2  13       16.28       11.34      2.33 o 
  -4   2  13       15.77       14.84      2.33 o 
  -3   2  13        9.59       11.50      2.17 o 
  -2   2  13       50.82       56.69      3.83 o 
  -1   2  13       11.92        6.17      2.00 o 
   0   2  13       16.13       19.01      2.67 o 
   1   2  13        0.01        2.17      1.67 o 
  -4   3  13        1.51        0.83      1.50 o 
  -3   3  13        1.92        0.33      1.50 o 
  -2   3  13        0.03       -2.00      1.33 o 
  -1   3  13       51.05       48.68      3.67 o 
   0   3  13       24.74       21.01      2.67 o 
  -2 -11  14        6.04        7.50      2.17 o 
  -1 -11  14        4.15        7.34      2.17 o 
   0 -11  14        0.59       -1.00      1.33 o 
  -4 -10  14       12.61       17.17      2.67 o 
  -3 -10  14        6.96        6.84      2.17 o 
  -2 -10  14        8.88       14.84      2.50 o 
  -1 -10  14        4.57        5.50      2.00 o 
   0 -10  14       13.05        9.00      2.17 o 
   1 -10  14      106.43      124.38      5.50 o 
  -4  -9  14       15.12       17.34      2.67 o 
  -3  -9  14        2.97        2.83      1.83 o 
  -2  -9  14       19.79       19.51      2.50 o 
  -1  -9  14       26.11       29.51      3.00 o 
   0  -9  14        3.72        1.67      1.67 o 
   1  -9  14      134.12      129.72      5.50 o 
   2  -9  14       11.93        9.34      2.17 o 
  -5  -8  14        0.07        3.83      1.67 o 
  -4  -8  14        3.86        2.33      1.50 o 
  -3  -8  14        5.63        8.50      2.00 o 
  -2  -8  14      140.98      126.21      5.34 o 
  -1  -8  14        1.58       -1.00      1.33 o 
   0  -8  14       25.90       22.84      2.50 o 
   1  -8  14        3.93        3.00      1.67 o 
   2  -8  14       59.90       55.69      3.67 o 
  -6  -7  14        3.93       10.24      1.53 o 
  -5  -7  14        1.98        0.22      1.12 o 
  -4  -7  14        2.83        0.67      1.06 o 
  -3  -7  14        7.35        6.17      1.83 o 
  -2  -7  14        4.28        8.00      2.00 o 
  -1  -7  14      147.35      146.39      5.50 o 
   0  -7  14        0.03       -0.50      1.33 o 
   1  -7  14       28.35       38.85      3.17 o 
   2  -7  14        1.81        1.00      1.50 o 
   3  -7  14        0.16        0.17      1.67 o 
  -6  -6  14        4.35        7.89      1.41 o 
  -5  -6  14       41.50       41.41      2.42 o 
  -4  -6  14       78.85       86.53      3.00 o 
  -3  -6  14        0.79        2.22      1.75 o 
  -2  -6  14       84.60       94.57      3.06 o 
  -1  -6  14        6.27        9.00      1.83 o 
   0  -6  14        0.25        0.50      1.33 o 
   1  -6  14       15.76       12.00      2.00 o 
  -6  -5  14       34.42       33.63      2.58 o 
  -5  -5  14       66.13       65.57      3.67 o 
  -4  -5  14       36.01       38.42      3.00 o 
  -3  -5  14       26.75       22.90      1.71 o 
  -2  -5  14       10.52        9.51      1.30 o 
  -1  -5  14        0.03        0.50      1.33 o 
   0  -5  14       15.78       16.01      2.00 o 
  -6  -4  14        0.10        0.61      1.12 o 
  -5  -4  14        1.76        2.59      1.04 o 
  -4  -4  14        3.63        7.17      1.83 o 
  -3  -4  14        0.59       -2.00      1.33 o 
  -2  -4  14        2.18        2.17      1.50 o 
  -1  -4  14        0.60       -1.17      1.17 o 
   0  -4  14        0.84        0.50      1.33 o 
   1  -4  14       16.70       17.67      2.33 o 
   2  -4  14       11.12       12.67      2.17 o 
  -6  -3  14        0.98        0.00      1.50 o 
  -5  -3  14        6.47        8.50      2.17 o 
  -4  -3  14      102.96      109.71      4.84 o 
  -3  -3  14        6.39        5.34      1.67 o 
  -2  -3  14        5.88        6.34      1.67 o 
  -1  -3  14        4.80        2.83      1.50 o 
   0  -3  14      102.99       83.53      4.17 o 
   1  -3  14       12.55       14.84      2.33 o 
   2  -3  14       92.72       86.20      4.33 o 
   3  -3  14        5.33        9.00      2.00 o 
  -6  -2  14        9.54        9.17      2.33 o 
  -5  -2  14       10.90       15.34      2.50 o 
  -4  -2  14       25.79       40.01      3.33 o 
  -3  -2  14       25.75       29.34      2.83 o 
  -2  -2  14        2.67        4.00      1.67 o 
  -1  -2  14       67.99       76.20      4.00 o 
   0  -2  14       15.68       20.01      2.50 o 
   1  -2  14       59.09       66.86      3.83 o 
   2  -2  14        4.25        5.50      1.83 o 
  -5  -1  14        0.67        0.67      1.67 o 
  -4  -1  14        1.34        0.50      1.50 o 
  -3  -1  14        0.68       -0.17      1.50 o 
  -2  -1  14      120.41      120.38      5.00 o 
  -1  -1  14       36.82       45.68      3.33 o 
   0  -1  14       77.25       81.20      4.17 o 
   1  -1  14        6.62        3.00      1.67 o 
   2  -1  14        0.87        1.33      1.50 o 
  -5   0  14       19.07       20.51      2.67 o 
  -4   0  14       45.20       41.35      3.50 o 
  -3   0  14       22.08       18.01      2.50 o 
  -2   0  14      112.35      117.04      5.17 o 
  -1   0  14        8.64        4.50      2.00 o 
   0   0  14       68.46       73.69      4.17 o 
   1   0  14       33.67       26.84      3.00 o 
  -4   1  14       62.03       53.85      3.83 o 
  -3   1  14       77.63       75.36      4.33 o 
  -2   1  14        1.01       -1.50      1.50 o 
  -1   1  14       26.28       26.84      3.00 o 
   0   1  14       20.06       20.51      2.67 o 
  -2   2  14       25.54       38.18      3.33 o 
  -3  -9  15       16.00       22.68      2.83 o 
  -2  -9  15        0.21        2.00      1.83 o 
  -1  -9  15       10.49       19.34      2.67 o 
   0  -9  15       10.83       10.84      2.17 o 
  -4  -8  15       60.26       70.19      4.50 o 
  -3  -8  15       31.76       41.35      3.33 o 
  -2  -8  15        1.27        1.67      1.83 o 
  -1  -8  15        6.11        9.17      2.00 o 
   0  -8  15       26.39       22.17      2.67 o 
   1  -8  15        3.48        5.17      1.83 o 
  -4  -7  15        0.04        0.33      1.50 o 
  -3  -7  15        5.97        5.84      2.00 o 
  -2  -7  15        0.69        0.83      1.33 o 
  -1  -7  15       16.64       19.01      2.50 o 
   0  -7  15        6.72        4.33      1.83 o 
   1  -7  15       67.43       76.70      4.33 o 
  -5  -6  15        0.39        0.33      1.67 o 
  -4  -6  15        2.38        6.18      1.42 o 
  -3  -6  15       23.60       24.68      1.94 o 
  -2  -6  15       54.59       55.00      4.33 o 
  -5  -5  15        2.11        1.23      1.17 o 
  -4  -5  15       16.22       11.34      2.17 o 
  -3  -5  15        0.34        0.17      1.50 o 
  -2  -5  15       45.98       41.68      3.17 o 
  -1  -5  15        1.59        2.00      1.50 o 
   0  -5  15        4.12        6.00      1.67 o 
  -5  -4  15        0.43        1.50      1.67 o 
  -4  -4  15        0.00       -1.33      1.33 o 
  -3  -4  15        3.04        1.67      1.67 o 
  -2  -4  15        0.14        0.33      1.33 o 
  -1  -4  15       52.64       54.52      3.50 o 
   0  -4  15       14.77       19.34      2.50 o 
   1  -4  15        0.01       -2.00      1.33 o 
  -5  -3  15        0.01        0.67      1.67 o 
  -4  -3  15       53.01       59.86      3.83 o 
  -3  -3  15       17.35       19.51      2.67 o 
  -2  -3  15       45.98       44.18      3.17 o 
  -1  -3  15        5.63       11.67      2.00 o 
   0  -3  15        1.38        4.17      1.67 o 
   1  -3  15       25.74       20.34      2.67 o 
  -4  -2  15       40.12       50.35      3.83 o 
  -3  -2  15       21.13       12.67      2.17 o 
  -2  -2  15        5.59        4.67      1.83 o 
  -1  -2  15       19.65       18.67      2.50 o 
   0  -2  15        1.22        1.17      1.50 o 
  -3  -1  15       38.78       37.18      3.17 o 
  -2  -1  15       11.55       11.50      2.17 o 
  -1  -1  15        2.37        1.67      1.67 o 
                                                 
